# Supplementary material for: Metagenome of a polluted river reveals a reservoir of metabolic and antibiotic resistance genes
Source: Environ Microbiome. 2019 Sep 18;14:5. doi: 10.1186/s40793-019-0345-3 (PMC7989817; doi:10.1186/s40793-019-0345-3)
Supplement: Supplementary file 2 — Table S4. Abundance of KEGG Pathways in the Yamuna. Table S5. Abundance of KEGG Orthologs in the Yamuna. Table S6. The antibiotic resistant genes identified in the Yamuna samples a) In YJ b) In YN. Table S7. Category wise Abundance of Antibiotic Resistant Genes. Table S8. List of metal resistance/tolerant genes identified in Yamuna and its count. Table S9. Abundance of KEGG Pathways in the five datasets. (XLSX 780 kb) [file 40793_2019_345_MOESM2_ESM.xlsx]

## Sheet: Supplementary Table 4
Supplementary Table 4:Abundance of KEGG Pathways in the Yamuna
KEGG Pathway	YJ	YN	Yamuna_mean
ABC transporters	0.0306744	0.0392916	0.034983
Two-component system	0.0295647	0.0350601	0.0323124
Ribosome	0.0309067	0.0263082	0.0286075
Ribosome, bacteria	0.0308393	0.0260632	0.0284513
Purine metabolism	0.0263042	0.0249853	0.0256447
Biosynthesis of amino acids	0.0257014	0.0248872	0.0252943
Oxidative phosphorylation	0.0214121	0.0206395	0.0210258
Pyrimidine metabolism	0.0202409	0.0181908	0.0192158
Ribosome, archaea	0.0161011	0.0136027	0.0148519
Carbon metabolism	0.0149128	0.0141552	0.014534
Peptidoglycan biosynthesis	0.0134156	0.014208	0.0138118
Homologous recombination	0.0140515	0.0130291	0.0135403
Cell cycle - Caulobacter	0.0136375	0.0128308	0.0132341
Aminoacyl-tRNA biosynthesis	0.0136041	0.0124225	0.0130133
Flagellar assembly	0.00936958	0.0157621	0.0125658
Arginine and proline metabolism	0.012114	0.0112004	0.0116572
Porphyrin and chlorophyll metabolism	0.0109765	0.0122078	0.0115922
RNA degradation	0.0119103	0.0112487	0.0115795
Amino sugar and nucleotide sugar metabolism	0.010503	0.0107665	0.0106347
Bacterial secretion system	0.00913845	0.00904243	0.00909044
Aminoacyl-tRNA biosynthesis, prokaryotes	0.00945213	0.0085568	0.00900447
Alanine, aspartate and glutamate metabolism	0.00896296	0.00836473	0.00866384
Nicotinate and nicotinamide metabolism	0.00969413	0.00749802	0.00859607
Pyruvate metabolism	0.00854743	0.0082011	0.00837427
Sulfur metabolism	0.00792999	0.00853928	0.00823463
Glycerophospholipid metabolism	0.00745013	0.00869183	0.00807098
Nitrogen metabolism	0.00766025	0.00832764	0.00799395
Glycine, serine and threonine metabolism	0.00871804	0.00707882	0.00789843
NADH:quinone oxidoreductase, prokaryotes	0.00826704	0.00731738	0.00779221
Glyoxylate and dicarboxylate metabolism	0.00784997	0.00758373	0.00771685
Aminoacyl-tRNA biosynthesis, eukaryotes	0.00766572	0.00717176	0.00741874
Cysteine and methionine metabolism	0.00754286	0.00725522	0.00739904
Folate biosynthesis	0.00681674	0.00763625	0.00722649
Bacterial chemotaxis	0.0053402	0.00883427	0.00708723
Nucleotide excision repair	0.00738876	0.00665276	0.00702076
Mismatch repair	0.00688997	0.0071317	0.00701084
Protein export	0.0067675	0.00720728	0.00698739
Branched-chain amino acid transport system	0.00448034	0.00867622	0.00657828
Phenylalanine metabolism	0.00644663	0.00645593	0.00645128
Base excision repair	0.00612266	0.00675131	0.00643699
Butanoate metabolism	0.00628868	0.00633437	0.00631153
Lipopolysaccharide biosynthesis	0.00545286	0.00684532	0.00614909
Phenylalanine, tyrosine and tryptophan biosynthesis	0.0062208	0.00603671	0.00612875
Terpenoid backbone biosynthesis	0.00595315	0.00626044	0.00610679
Inosine monophosphate biosynthesis, PRPP + glutamine => IMP	0.00613369	0.00536714	0.00575042
Glutathione metabolism	0.00537594	0.00574405	0.00555999
Sulfur relay system	0.00549267	0.00561866	0.00555566
Thiamine metabolism	0.00555701	0.00520859	0.0053828
DNA replication	0.00509625	0.00565732	0.00537679
Heme biosynthesis, glutamate => protoheme/siroheme	0.00504053	0.00559073	0.00531563
Propanoate metabolism	0.00537216	0.00505956	0.00521586
Methane metabolism	0.00444501	0.00573307	0.00508904
2-Oxocarboxylic acid metabolism	0.0051701	0.00493395	0.00505202
Benzoate degradation	0.0061803	0.00364551	0.0049129
Pantothenate and CoA biosynthesis	0.00484811	0.00473582	0.00479197
Valine, leucine and isoleucine degradation	0.00515062	0.00398828	0.00456945
Histidine metabolism	0.00455091	0.00428295	0.00441693
Photosynthesis	0.00417337	0.00460729	0.00439033
Carbon fixation pathways in prokaryotes	0.0046517	0.00411825	0.00438497
Fatty acid metabolism	0.00456603	0.0041862	0.00437612
Glycolysis / Gluconeogenesis	0.00440009	0.00432419	0.00436214
Sec (secretion) system	0.0042065	0.00427991	0.0042432
Ubiquinone and other terpenoid-quinone biosynthesis	0.00402298	0.00443655	0.00422976
Uridine monophosphate biosynthesis, glutamine (+ PRPP) => UMP	0.00423042	0.00405595	0.00414318
One carbon pool by folate	0.00421534	0.00402534	0.00412034
Starch and sucrose metabolism	0.00371907	0.00431529	0.00401718
F-type ATPase, prokaryotes and chloroplasts	0.00379418	0.00393041	0.0038623
Riboflavin metabolism	0.00392511	0.00355127	0.00373819
Citrate cycle (TCA cycle)	0.00386613	0.00344505	0.00365559
Pentose phosphate pathway	0.00347283	0.00349007	0.00348145
Lysine biosynthesis	0.00351404	0.0033518	0.00343292
Selenocompound metabolism	0.00343705	0.00338053	0.00340879
Pyrimidine deoxyribonuleotide biosynthesis, CDP/CTP => dCDP/dCTP,dTDP/dTTP	0.00362219	0.00318594	0.00340406
Histidine biosynthesis, PRPP => histidine	0.00342046	0.00320961	0.00331504
Phosphotransferase system (PTS)	0.00295783	0.00343689	0.00319736
Geraniol degradation	0.00379548	0.00243015	0.00311281
C5 isoprenoid biosynthesis, non-mevalonate pathway	0.00305615	0.00311832	0.00308723
Riboflavin biosynthesis, GTP => riboflavin/FMN/FAD	0.00330862	0.00277041	0.00303951
Valine, leucine and isoleucine biosynthesis	0.00297752	0.00307207	0.0030248
Lipopolysaccharide biosynthesis, KDO2-lipid A	0.00281439	0.00322391	0.00301915
Biotin metabolism	0.00284053	0.00317367	0.0030071
Fatty acid biosynthesis	0.00308303	0.00287329	0.00297816
Ubiquinone biosynthesis, prokaryotes, chorismate => ubiquinone	0.00277917	0.00305418	0.00291668
Tetrahydrofolate biosynthesis, GTP => THF	0.00262577	0.00283823	0.002732
Degradation of aromatic compounds	0.00335	0.00192996	0.00263998
Type II general secretion system	0.00269347	0.0025715	0.00263249
Biosynthesis of unsaturated fatty acids	0.00290865	0.00231281	0.00261073
Shikimate pathway, phosphoenolpyruvate + erythrose-4P => chorismate	0.00247543	0.00262998	0.00255271
Glycerolipid metabolism	0.00216134	0.00282551	0.00249343
Fructose and mannose metabolism	0.00249116	0.00238696	0.00243906
Legionellosis	0.0025636	0.00229399	0.0024288
Tyrosine metabolism	0.0023802	0.00246985	0.00242502
Lipoic acid metabolism	0.0025937	0.00223197	0.00241284
Vitamin B6 metabolism	0.00249892	0.00221994	0.00235943
Tryptophan biosynthesis, chorismate => tryptophan	0.00238721	0.00232541	0.00235631
Streptomycin biosynthesis	0.00218694	0.00252056	0.00235375
Epithelial cell signaling in Helicobacter pylori infection	0.00198447	0.00264073	0.0023126
Citrate cycle (TCA cycle, Krebs cycle)	0.00256666	0.00203428	0.00230047
Plant-pathogen interaction	0.00245779	0.00208183	0.00226981
Fatty acid degradation	0.00269761	0.00183067	0.00226414
Phosphonate and phosphinate metabolism	0.00255516	0.00197091	0.00226303
Lysine biosynthesis, succinyl-DAP pathway, aspartate => lysine	0.0022361	0.00212675	0.00218143
D-Glutamine and D-glutamate metabolism	0.00220157	0.0021424	0.00217199
NAD biosynthesis, aspartate => NAD	0.00225396	0.00205095	0.00215246
Vibrio cholerae pathogenic cycle	0.00174187	0.00251421	0.00212804
Combined oxidative phosphorylation deficiency (COXPD)	0.00241917	0.00181952	0.00211935
Carbon fixation in photosynthetic organisms	0.00222242	0.0018815	0.00205196
Phosphate transport system	0.00211298	0.00198537	0.00204918
Aminobenzoate degradation	0.00241458	0.00166471	0.00203965
Photorespiration	0.00195743	0.00211074	0.00203408
Fatty acid biosynthesis, elongation	0.00205424	0.00199952	0.00202688
Reductive citrate cycle (Arnon-Buchanan cycle)	0.00219147	0.00183849	0.00201498
Tryptophan metabolism	0.00205172	0.00190321	0.00197746
Leucine degradation, leucine => acetoacetate + acetyl-CoA	0.00215778	0.00176008	0.00195893
Thiamine biosynthesis, AIR => thiamine-P/thiamine-2P	0.00192324	0.00182799	0.00187561
Pimeloyl-ACP biosynthesis, BioC-BioH pathway, malonyl-ACP => pimeloyl-ACP	0.00176623	0.00188455	0.00182539
Polyketide sugar unit biosynthesis	0.00157669	0.00199012	0.0017834
Dicarboxylate-hydroxybutyrate cycle	0.00188342	0.00168269	0.00178306
Drug metabolism - other enzymes	0.00192663	0.00161589	0.00177126
Pyridoxal biosynthesis, erythrose-4P => pyridoxal-5P	0.0018864	0.00163316	0.00175978
Assimilatory sulfate reduction, sulfate => H2S	0.00173705	0.00173417	0.00173561
beta-Alanine metabolism	0.001764	0.00168136	0.00172268
D-Alanine metabolism	0.00175705	0.00167435	0.0017157
Coenzyme A biosynthesis, pantothenate => CoA	0.00160879	0.00171652	0.00166266
Guanine ribonucleotide biosynthesis IMP => GDP,GTP	0.00174131	0.00157437	0.00165784
Citrate cycle, second carbon oxidation, 2-oxoglutarate => oxaloacetate	0.00183456	0.00145167	0.00164311
RNA polymerase	0.00179055	0.0014688	0.00162968
RNA polymerase, bacteria	0.00178708	0.00145774	0.00162241
Tuberculosis	0.001739	0.00148928	0.00161414
Hepatic porphyria	0.00163854	0.00153746	0.001588
Ribosome biogenesis in eukaryotes	0.00137309	0.00173839	0.00155574
Cobalamin biosynthesis, cobinamide => cobalamin	0.00127882	0.00182505	0.00155194
Nucleotide sugar biosynthesis, prokaryotes	0.00155792	0.00151662	0.00153727
Lipopolysaccharide export system	0.00153983	0.00152986	0.00153484
3-Hydroxypropionate bi-cycle	0.00159571	0.00144206	0.00151888
Lysine degradation	0.00170807	0.0013115	0.00150978
Pantothenate biosynthesis, valine/L-aspartate => pantothenate	0.00160141	0.00140257	0.00150199
Galactose metabolism	0.00129728	0.00164587	0.00147157
Denitrification, nitrate => nitrogen	0.00118792	0.0017495	0.00146871
Isoleucine biosynthesis, threonine => 2-oxobutanoate => isoleucine	0.00148117	0.00144122	0.0014612
Peroxisome	0.0014767	0.00144066	0.00145868
Salmonella infection	0.00106435	0.00183991	0.00145213
CMP-KDO biosynthesis	0.00155758	0.00132046	0.00143902
Iron complex transport system	0.00112567	0.00173473	0.0014302
D-Methionine transport system	0.00150805	0.0012953	0.00140168
Nitrotoluene degradation	0.00116074	0.00164127	0.001401
Ornithine biosynthesis, glutamate => ornithine	0.00129527	0.00145865	0.00137696
Pentose and glucuronate interconversions	0.00127143	0.00146913	0.00137028
C5-Branched dibasic acid metabolism	0.00138	0.00130566	0.00134283
Sulfate transport system	0.00119055	0.00149067	0.00134061
Adenine ribonucleotide biosynthesis, IMP => ADP,ATP	0.00140966	0.00123787	0.00132377
RNA transport	0.00124615	0.00137744	0.00131179
Glycolysis (Embden-Meyerhof pathway), glucose => pyruvate	0.0012952	0.00131111	0.00130315
Pyrimidine ribonucleotide biosynthesis, UMP => UDP/UTP,CDP/CTP	0.00144983	0.00111402	0.00128193
Glyoxylate cycle	0.00149331	0.00101805	0.00125568
Lipoprotein-releasing system	0.00128838	0.00120414	0.00124626
Fatty acid biosynthesis, initiation	0.00127852	0.00121041	0.00124446
Charcot-Marie-Tooth disease (CMT)	0.00125898	0.0012271	0.00124304
Ascorbate and aldarate metabolism	0.00125502	0.00121851	0.00123677
Threonine biosynthesis, aspartate => homoserine => threonine	0.0012883	0.0011505	0.0012194
DNA polymerase III complex, bacteria	0.00115675	0.00127189	0.00121432
Cytochrome c oxidase, prokaryotes	0.00100126	0.00140675	0.00120401
Hydroxypropionate-hydroxybutylate cycle	0.00125268	0.00114525	0.00119896
RNA degradosome	0.00135308	0.00103777	0.00119542
Synthesis and degradation of ketone bodies	0.00142968	0.000936851	0.00118327
Dissimilatory nitrate reduction, nitrate => ammonia	0.000968047	0.00138763	0.00117784
Methionine biosynthesis, apartate => homoserine => methionine	0.00127004	0.00108298	0.00117651
Valine/isoleucine biosynthesis, pyruvate => valine / 2-oxobutanoate => isoleucine	0.00123052	0.00109554	0.00116303
Urea transport system	0.00125424	0.00104877	0.0011515
Lysine biosynthesis, DAP aminotransferase pathway, aspartate => lysine	0.00112118	0.00115783	0.0011395
Menaquinone biosynthesis, chorismate => menaquinone	0.000926886	0.0013332	0.00113004
Phosphatidylethanolamine (PE) biosynthesis, PA => PS => PE	0.00102028	0.0011829	0.00110159
Cytochrome c oxidase, cbb3-type	0.00095705	0.0012461	0.00110157
Lysine biosynthesis, acetyl-DAP pathway, aspartate => lysine	0.00109293	0.00111004	0.00110148
Inositol phosphate metabolism	0.00115846	0.00101198	0.00108522
Iron(III) transport system	0.000848843	0.00130667	0.00107776
Leucine biosynthesis, 2-oxoisovalerate => 2-oxoisocaproate	0.00107914	0.00106602	0.00107258
Triacylglycerol biosynthesis	0.000990055	0.001149	0.00106953
GlnL-GlnG (nitrogen regulation) two-component regulatory system	0.00105167	0.00108404	0.00106786
CheA-CheYBV (chemotaxis) two-component regulatory system	0.00079121	0.00134329	0.00106725
Ethylmalonyl pathway	0.0011455	0.000987669	0.00106658
Methionine salvage pathway	0.00102035	0.00110451	0.00106243
Reductive pentose phosphate cycle (Calvin cycle)	0.00117283	0.000932333	0.00105258
PhoR-PhoB (phosphate starvation response) two-component regulatory system	0.00106982	0.000965309	0.00101756
Pentose phosphate pathway (Pentose phosphate cycle)	0.00104216	0.000989579	0.00101587
Microcin C transport system	0.00101399	0.0010076	0.0010108
Gluconeogenesis, oxaloacetate => fructose-6P	0.00108865	0.000914235	0.00100144
ChpA-ChpB/PilGH (chemosensory) two-component regulatory system	0.000994726	0.000984219	0.000989473
Glutathione biosynthesis, glutamate => glutathione	0.000935955	0.00102108	0.000978516
Lysine biosynthesis, DAP dehydrogenase pathway, aspartate => lysine	0.000976042	0.000978984	0.000977513
Toluene degradation	0.000999652	0.000935741	0.000967697
ADP-L-glycero-D-manno-heptose biosynthesis	0.000614097	0.00131118	0.000962637
Pyruvate oxidation, pyruvate => acetyl-CoA	0.00103042	0.000868106	0.000949263
Trehalose biosynthesis, D-glucose 1P => trehalose	0.000851908	0.00102339	0.000937651
Glycolysis, core module involving three-carbon compounds	0.000930296	0.000919647	0.000924972
Proline biosynthesis, glutamate => proline	0.000882019	0.0009321	0.00090706
Taurine and hypotaurine metabolism	0.000900809	0.000903871	0.00090234
Methionine degradation	0.000960963	0.000834406	0.000897685
PPAR signaling pathway	0.000926829	0.000784476	0.000855653
Putrescine transport system	0.000791324	0.000912272	0.000851798
EnvZ-OmpR (osmotic stress response) two-component regulatory system	0.000851929	0.000848119	0.000850024
Cytochrome d ubiquinol oxidase	0.00100436	0.000689467	0.000846915
Huntington's disease	0.000720099	0.000958075	0.000839087
Molybdate transport system	0.000667772	0.000977271	0.000822521
Cyanoamino acid metabolism	0.000736039	0.000904006	0.000820022
Twin-arginine translocation (Tat) system	0.000658638	0.000931282	0.00079496
Histidine degradation, histidine => N-formiminoglutamate => glutamate	0.000864549	0.000714782	0.000789665
Phosphatidylinositol signaling system	0.000731273	0.000839015	0.000785144
Cytochrome o ubiquinol oxidase	0.000785266	0.000769647	0.000777457
Zeatin biosynthesis	0.000743839	0.000809454	0.000776646
Thiosulfate oxidation by SOX complex, thiosulfate => sulfate	0.00045614	0.00106656	0.000761351
Chloroalkane and chloroalkene degradation	0.000885604	0.000615298	0.000750451
Anemia due to disorders of glutathione metabolism	0.000736226	0.000763296	0.000749761
Atrazine degradation	0.000881578	0.000607002	0.00074429
Polyamine biosynthesis, arginine => agmatine => putrescine => spermidine	0.000614894	0.000856131	0.000735512
Urea cycle	0.000736973	0.000727024	0.000731998
Nonketotic hyperglycinemia	0.000692802	0.000765956	0.000729379
Isoleucine biosynthesis, pyruvate => 2-oxobutanoate	0.000758253	0.000700254	0.000729253
Hypermethioninemia	0.000783997	0.000668079	0.000726038
Lipopolysaccharide biosynthesis, inner core => outer core => O-antigen	0.000493409	0.000955486	0.000724448
Phenylketonuria (PKU)	0.000799021	0.000645924	0.000722473
Type IV secretion system	0.000911169	0.000514991	0.00071308
Cysteine biosynthesis, serine => cysteine	0.000724623	0.000700165	0.000712394
Pentose phosphate pathway, non-oxidative phase, fructose 6P => ribose 5P	0.000772004	0.000652269	0.000712137
MAPK signaling pathway - yeast	0.000651448	0.000767102	0.000709275
Fluorobenzoate degradation	0.000906494	0.00049917	0.000702832
Lysine degradation, lysine => saccharopine => acetoacetyl-CoA	0.000808391	0.000571027	0.000689709
Mitochondrial respiratory chain deficiencies (MRCD)	0.000668579	0.000707904	0.000688242
Xylene degradation	0.000861738	0.000506405	0.000684071
beta-Oxidation	0.000743326	0.000619524	0.000681425
Styrene degradation	0.000636322	0.00071092	0.000673621
Pyruvate dehydrogenase complex deficiency	0.000737634	0.000593099	0.000665367
Penicillin and cephalosporin biosynthesis	0.000601436	0.000728242	0.000664839
Phosphonate transport system	0.00065009	0.000679496	0.000664793
Cell division transport system	0.000547973	0.000780784	0.000664379
Biotin biosynthesis, BioW pathway, pimelate => pimeloyl-CoA => biotin	0.000667399	0.000656545	0.000661972
Biotin biosynthesis, BioI pathway, long-chain-acyl-ACP => pimeloyl-ACP => biotin	0.000667137	0.000656454	0.000661795
Biotin biosynthesis, pimeloyl-ACP/CoA => biotin	0.000667137	0.00065633	0.000661733
Zinc transport system	0.000890205	0.000432286	0.000661246
Citrate cycle, first carbon oxidation, oxaloacetate => 2-oxoglutarate	0.000732101	0.00058261	0.000657356
Heme transport system	0.000579649	0.000704599	0.000642124
FoxO signaling pathway	0.000635528	0.000645569	0.000640548
Purine degradation, xanthine => urea	0.000774802	0.000496995	0.000635898
CusS-CusR (copper tolerance) two-component regulatory system	0.000592366	0.000675758	0.000634062
Chlorocyclohexane and chlorobenzene degradation	0.000652665	0.000613263	0.000632964
Carotenoid biosynthesis	0.000746616	0.00049423	0.000620423
Glycogen storage diseases (GSD)	0.000588578	0.000650874	0.000619726
Drug metabolism - cytochrome P450	0.000640568	0.000524412	0.00058249
Nucleotide sugar biosynthesis, eukaryotes	0.000585715	0.00057885	0.000582282
Isolated orofacial clefts	0.00055836	0.000598847	0.000578603
Reductive pentose phosphate cycle, glyceraldehyde-3P => ribulose-5P	0.00063709	0.000513205	0.000575148
Ascorbate biosynthesis, plants, glucose-6P => ascorbate	0.000587134	0.000562692	0.000574913
HIF-1 signaling pathway	0.000665684	0.000475803	0.000570744
Glycine betaine/proline transport system	0.000520489	0.00060391	0.000562199
Type VI secretion system	0.000547636	0.000571934	0.000559785
Putative sn-glycerol-phosphate transport system	0.000358007	0.000760349	0.000559178
Metabolism of xenobiotics by cytochrome P450	0.000600036	0.000507448	0.000553742
Serine biosynthesis, glycerate-3P => serine	0.000576346	0.000530405	0.000553376
Alzheimer's disease	0.000479684	0.000613721	0.000546703
Limonene and pinene degradation	0.000692404	0.000400555	0.000546479
Thyroid hormone synthesis	0.000525308	0.000558628	0.000541968
Protein processing in endoplasmic reticulum	0.00034723	0.000734759	0.000540994
Prostate cancer	0.000492165	0.00054433	0.000518248
Arachidonic acid metabolism	0.000451523	0.000584554	0.000518038
Reductive acetyl-CoA pathway (Wood-Ljungdahl pathway)	0.000552334	0.0004701	0.000511217
T-B-Severe combined immunodeficiencies (SCIDs)	0.000522947	0.000476768	0.000499857
Tetracycline biosynthesis	0.000532917	0.000466197	0.000499557
Ketone body biosynthesis, acetyl-CoA => acetoacetate/3-hydroxybutyrate/acetone	0.000541913	0.000453245	0.000497579
3-Methylcrotonylglycinuria	0.000539123	0.000452633	0.000495878
Formaldehyde assimilation, serine pathway	0.000527431	0.000461454	0.000494442
Tyrosine biosynthesis, chorismate => tyrosine	0.000464744	0.000522311	0.000493528
Chemical carcinogenesis	0.000501143	0.00047928	0.000490211
RstB-RstA two-component regulatory system	0.000642622	0.000321815	0.000482219
Methanogenesis, acetate => methane	0.000499579	0.000462972	0.000481275
Dissimilatory sulfate reduction, sulfate => H2S	0.000521139	0.000439859	0.000480499
Biosynthesis of siderophore group nonribosomal peptides	0.000355219	0.000600434	0.000477826
Reductive pentose phosphate cycle, ribulose-5P => glyceraldehyde-3P	0.00053574	0.000419128	0.000477434
Novobiocin biosynthesis	0.000436557	0.000513437	0.000474997
Nitrate assimilation	0.000442098	0.000500569	0.000471333
Proteoglycans in cancer	0.000441216	0.000498982	0.000470099
Entner-Doudoroff pathway, glucose-6P => glyceraldehyde-3P + pyruvate	0.000431615	0.000505151	0.000468383
Spina bifida	0.000472469	0.000462557	0.000467513
C10-C20 isoprenoid biosynthesis, bacteria	0.000515943	0.000418981	0.000467462
Phenylalanine biosynthesis, chorismate => phenylalanine	0.000492387	0.000440803	0.000466595
Betaine biosynthesis, choline => betaine	0.000639726	0.000290734	0.00046523
C1-unit interconversion, prokaryotes	0.000513228	0.000410459	0.000461844
Tyrosine degradation, tyrosine => homogentisate	0.000505449	0.00041705	0.000461249
C4-dicarboxylic acid cycle, NADP - malic enzyme type	0.000471896	0.000448668	0.000460282
Xanthinuria	0.000370168	0.000540493	0.000455331
Biosynthesis of vancomycin group antibiotics	0.000439122	0.000470914	0.000455018
Caprolactam degradation	0.000604959	0.000304775	0.000454867
Tropane, piperidine and pyridine alkaloid biosynthesis	0.000459654	0.000439894	0.000449774
Methylmalonic aciduria (MMA)	0.000397001	0.000494963	0.000445982
General L-amino acid transport system	0.00041803	0.000464019	0.000441025
PilS-PilR (type 4 fimbriae synthesis) two-component regulatory system	0.00041413	0.000466076	0.000440103
Oligopeptide transport system	0.000329905	0.000548253	0.000439079
Catechol ortho-cleavage, catechol => 3-oxoadipate	0.000666916	0.000209674	0.000438295
Erythropoietic porphyria (EP)	0.000386308	0.000483197	0.000434752
Primary immunodeficiency	0.000435819	0.000430259	0.000433039
Glutamate/aspartate transport system	0.000363808	0.000489533	0.000426671
Polycyclic aromatic hydrocarbon degradation	0.000437682	0.000414421	0.000426052
Pertussis	0.000447307	0.000388819	0.000418063
Nitrate/nitrite transport system	0.000308271	0.000517235	0.000412753
Dipeptide transport system	0.000387991	0.000428312	0.000408152
AlgZ-AlgR (alginate production) two-component regulatory system	0.00035118	0.000454392	0.000402786
Phenylpropanoid biosynthesis	0.000421887	0.000380916	0.000401402
Ubiquinone biosynthesis, eukaryotes, chorismate => ubiquinone	0.000454721	0.00034633	0.000400525
Sulfonate transport system	0.000469883	0.000322703	0.000396293
CAM (Crassulacean acid metabolism), light	0.000405889	0.000385193	0.000395541
Ectoine biosynthesis, aspartate => ectoine	0.000489415	0.000295707	0.000392561
TctE-TctD (tricarboxylic acid transport) two-component regulatory system	0.000241441	0.000531564	0.000386503
BarA-UvrY (central carbon metabolism) two-component regulatory system	0.000359646	0.00040991	0.000384778
Dioxin degradation	0.000390178	0.000375204	0.000382691
Cysteine biosynthesis, methionine => cysteine	0.000402773	0.000352383	0.000377578
AICA-ribosiduria	0.000394417	0.000356109	0.000375263
Type I diabetes mellitus	0.000414819	0.000335524	0.000375171
Insulin signaling pathway	0.000395808	0.000330838	0.000363323
Anemia due to disorders of nucleotide metabolism	0.0003633	0.000360888	0.000362094
Spermidine/putrescine transport system	0.000366214	0.000355659	0.000360936
GABAergic synapse	0.000382097	0.000336748	0.000359422
Parkinson's disease	0.000242947	0.000473204	0.000358076
Hereditary spastic paraplegia (SPG)	0.000399366	0.00031544	0.000357403
Hypomyelinating leukodystrophy (HLD)	0.000399366	0.000314883	0.000357124
RegB-RegA (redox response) two-component regulatory system	0.000276102	0.000435497	0.0003558
Leukoencephalopathy with brain stem and spinal cord involvement and lactate elevation (LBSL)	0.000376491	0.000330499	0.000353495
Pontocerebellar hypoplasia	0.000356983	0.000332512	0.000344747
Tryptophan metabolism, tryptophan => kynurenine => 2-aminomuconate	0.00031776	0.000370681	0.000344221
GABA (gamma-Aminobutyrate) shunt	0.000356421	0.000329978	0.000343199
Glutamatergic synapse	0.000365789	0.000312728	0.000339258
Anemia due to disorders of glycolytic enzymes	0.000315185	0.000361618	0.000338402
Retinitis pigmentosa (RP)	0.000369539	0.000301776	0.000335658
Galactosemia	0.000318787	0.000345194	0.00033199
Malonate semialdehyde pathway, propanoyl-CoA => Acetyl-CoA	0.000365644	0.000297641	0.000331643
Familial adenomatous polyposis	0.00031488	0.000347136	0.000331008
Succinate dehydrogenase, prokaryotes	0.000352904	0.000307555	0.00033023
Naphthalene degradation	0.000417636	0.000223222	0.000320429
Maple syrup urine disease (MSUD)	0.000389368	0.000251177	0.000320273
Primary dystonia	0.000383993	0.000256177	0.000320085
Non-alcoholic fatty liver disease (NAFLD)	0.000231823	0.000408207	0.000320015
Arginine/ornithine transport system	0.00020418	0.000434309	0.000319245
Glycerol transport system	0.000248867	0.000388728	0.000318798
Isovaleric acidemia (IVA)	0.000352529	0.000279274	0.000315902
Adipocytokine signaling pathway	0.000304415	0.000323998	0.000314207
Citrullinemia (CTLN)	0.000344473	0.000270332	0.000307402
Apoptosis	0.000299942	0.000314782	0.000307362
Leber congenital amaurosis (LCR)	0.000347763	0.000265758	0.00030676
Congenital systemic glutamine deficiency (CSGD)	0.000331243	0.000267486	0.000299364
Benzoate degradation, benzoate => catechol / methylbenzoate => methylcatechol	0.000471289	0.000118788	0.000295039
Nucleotide sugar biosynthesis, glucose => UDP-glucose	0.000262524	0.000324291	0.000293407
Ribose transport system	0.000248205	0.000338371	0.000293288
Cytochrome bc1 complex respiratory unit	0.000225349	0.000361056	0.000293203
Mitochondrial DNA depletion syndrome (MDS)	0.000314673	0.000271168	0.000292921
Ascorbate biosynthesis, animals, glucose-1P => ascorbate	0.000283446	0.00030092	0.000292183
Lignin biosynthesis, cinnamate => lignin	0.000304815	0.000269205	0.00028701
African trypanosomiasis	0.000309286	0.000260809	0.000285047
Inositol phosphate metabolism, Ins(1,3,4,5)P4 => Ins(1,3,4)P3 => myo-inositol	0.000290197	0.000275017	0.000282607
Methylcobalamin deficiency type G (cblG)	0.000285306	0.000274133	0.00027972
Myopathy with lactic acidosis and sideroblastic anaemia (MLASA)	0.000265779	0.000293483	0.000279631
DctB-DctD (C4-dicarboxylate transport) two-component regulatory system	0.000242204	0.000316005	0.000279105
Adenylosuccinate lyase deficiency	0.00028729	0.000261092	0.000274191
beta-Carotene biosynthesis, GGAP => beta-carotene	0.000215554	0.000330548	0.000273051
Adenine phosphoribosyltransferase deficiency	0.000234241	0.000310659	0.00027245
Other glycan degradation	0.000165777	0.000373023	0.0002694
Cardiac muscle contraction	0.000201212	0.000334635	0.000267924
Ethylbenzene degradation	0.000350812	0.000182804	0.000266808
Reticular dysgenesis	0.000283799	0.000241264	0.000262531
Cytochrome bc1 complex	0.000199895	0.000316882	0.000258389
C5 isoprenoid biosynthesis, mevalonate pathway	0.000310109	0.000205904	0.000258006
Steroid degradation	0.000195173	0.000318715	0.000256944
Argininosuccinic aciduria (ARGINSA)	0.000254891	0.000258038	0.000256464
NarX-NarL (nitrate respiration) two-component regulatory system	0.000176478	0.000333586	0.000255032
Formaldehyde assimilation, ribulose monophosphate pathway	0.000215404	0.000292788	0.000254096
Alcoholism	3.14466e-05	0.000475819	0.000253633
Systemic lupus erythematosus	3.1434e-05	0.000475408	0.000253421
Lesch-Nyhan syndrome	0.000261684	0.000241655	0.000251669
Glucose/mannose transport system	0.000228183	0.000272482	0.000250333
Non-syndromic X-linked mental retardation	0.000240488	0.000259104	0.000249796
Maltose/maltodextrin transport system	0.000228149	0.000271346	0.000249748
beta-Oxidation, acyl-CoA synthesis	0.000237794	0.000259372	0.000248583
KdpD-KdpE (potassium transport) two-component regulatory system	0.000197336	0.000295379	0.000246358
Cytochrome c oxidase	0.000165372	0.000325806	0.000245589
Linoleic acid metabolism	0.000319976	0.000160181	0.000240078
Arginine transport system	0.000168219	0.000308244	0.000238231
Methanogenesis, CO2 => methane	0.000129908	0.000344633	0.00023727
Ascorbate degradation, ascorbate => D-xylulose-5P	0.000156534	0.000316786	0.00023666
Chagas disease (American trypanosomiasis)	0.000225148	0.000238828	0.000231988
Lipopolysaccharide transport system	0.000183532	0.000279607	0.000231569
Pyridox(am)ine-5'-phosphate oxidase (PNPO) deficiency	0.000259154	0.000203181	0.000231168
Putative amino-acid transport system	0.000127744	0.000333409	0.000230576
Histidine transport system	0.00032104	0.000138985	0.000230013
Homocystinuria	0.000240603	0.000218461	0.000229532
Adhesin protein transport system	0.00018564	0.000270004	0.000227822
Urocanase deficiency	0.0002594	0.000195135	0.000227267
Pathways in cancer	0.00021442	0.000239964	0.000227192
Methyl-galactoside transport system	0.000137788	0.000314155	0.000225972
Phosphate acetyltransferase-acetate kinase pathway, acetyl-CoA => acetate	0.000220777	0.000230229	0.000225503
Catechol meta-cleavage, catechol => pyruvate + acetaldehyde	0.000199702	0.000250983	0.000225343
CreC-CreB (phosphate regulation) two-component regulatory system	0.00015234	0.000297571	0.000224956
Assimilatory nitrate reduction, nitrate => ammonia	0.000228773	0.000219852	0.000224312
Tyrosinemia	0.000262365	0.000184486	0.000223425
Histidinemia	0.000260622	0.000185453	0.000223037
Arts syndrome	0.000255131	0.000189918	0.000222525
Deafness, X-linked	0.000255131	0.000189918	0.000222525
Phosphoribosylpyrophosphate synthetase I superactivity	0.000255131	0.000189918	0.000222525
PRPP biosynthesis, ribose 5P => PRPP	0.000255131	0.000189918	0.000222525
GABA biosynthesis, prokaryotes, putrescine => GABA	0.000202534	0.000229214	0.000215874
Viral carcinogenesis	0.000118914	0.000311375	0.000215144
Ethylene biosynthesis, methionine => ethylene	0.000225227	0.000203786	0.000214506
3-Phosphoglycerate dehydrogenase (3-PGDH) deficiency	0.000230789	0.000197663	0.000214226
Thiamine transport system	0.000168957	0.000258388	0.000213673
BaeS-BaeR (envelope stress response) two-component regulatory system	0.00034972	7.15016e-05	0.000210611
Biosynthesis of ansamycins	0.000240835	0.000174349	0.000207592
Trans-cinnamate degradation, trans-cinnamate => 2-oxopent-4-enoate + fumarate	0.000261714	0.000152707	0.00020721
Glucuronate pathway (uronate pathway)	0.000211804	0.000199831	0.000205817
Amyotrophic lateral sclerosis (ALS)	0.00021426	0.00019708	0.00020567
beta-Lactam resistance	0.000215974	0.000194064	0.000205019
alpha-Linolenic acid metabolism	0.00024297	0.000167043	0.000205007
GlrK-GlrR (amino sugar metabolism) two-component regulatory system	0.000128461	0.000278524	0.000203492
Diseases of the tricarboxylic acid cycle	0.00023295	0.00016751	0.00020023
Putative sorbitol/mannitol transport system	0.000234217	0.000162999	0.000198608
Pentose phosphate pathway, archaea, fructose 6P => ribose 5P	0.00013893	0.000258208	0.000198569
PI3K-Akt signaling pathway	0.000189325	0.000207697	0.000198511
Geroderma osteodysplasticum	0.00019016	0.000205614	0.000197887
Lipooligosaccharide transport system	9.43127e-05	0.000298777	0.000196545
Hyper IgM syndromes, autosomal recessive type	0.000196671	0.000194743	0.000195707
Proximal tubule bicarbonate reclamation	0.0001878	0.0001961	0.00019195
Dihydrofolate reductase (DHFR) deficiency	0.000172681	0.000207831	0.000190256
Sphingolipid metabolism	0.000171849	0.00020625	0.000189049
Alpha-methylacetoacetic aciduria	0.000214392	0.000162063	0.000188228
QseC-QseB (quorum sensing) two-component regulatory system	0.000203593	0.000170291	0.000186942
Formaldehyde assimilation, xylulose monophosphate pathway	0.000208979	0.000164819	0.000186899
Pentose phosphate pathway, oxidative phase, glucose 6P => ribulose 5P	0.000161351	0.000210106	0.000185729
PhoQ-PhoP (magnesium transport) two-component regulatory system	0.000161598	0.000207005	0.000184301
Isoquinoline alkaloid biosynthesis	0.000214713	0.000152419	0.000183566
Mineral absorption	0.000186005	0.000179383	0.000182694
D-2-hydroxyglutaric aciduria (D-2-HGA)	0.00018129	0.000169797	0.000175543
Non-homologous end-joining	0.000196927	0.000153925	0.000175426
Glutaric acidemia	0.000187532	0.000162456	0.000174994
Transaldolase (TALDO) deficiency	0.000183502	0.000165987	0.000174745
MicroRNAs in cancer	0.000163596	0.000184147	0.000173871
Lysine/arginine/ornithine transport system	0.000239918	0.000106184	0.000173051
Protein digestion and absorption	0.00019249	0.000149971	0.000171231
PTS system, ascorbate-specific II component	0.000106588	0.000231473	0.00016903
Tungstate transport system	0.000132309	0.000197339	0.000164824
Retinol metabolism	0.000229103	9.96629e-05	0.000164383
Bladder cancer	0.000167226	0.000158717	0.000162971
CpxA-CpxR (envelope stress response) two-component regulatory system	9.4156e-05	0.000226528	0.000160342
Polyamine biosynthesis, arginine => ornithine => putrescine	0.00015312	0.000165627	0.000159373
Carbohydrate digestion and absorption	0.000131243	0.000182721	0.000156982
C4-dicarboxylic acid cycle, phosphoenolpyruvate carboxykinase type	0.000178353	0.000134556	0.000156455
Ribosome, eukaryotes	6.74199e-05	0.000244649	0.000156035
Uronic acid metabolism	0.000116657	0.000191394	0.000154025
Homoprotocatechuate degradation, homoprotocatechuate => 2-oxohept-3-enedioate	0.000120413	0.000186691	0.000153552
PTS system, cellobiose-specific II component	0.000121298	0.000185385	0.000153342
CAM (Crassulacean acid metabolism), dark	0.000169167	0.000135098	0.000152133
Congenital disorders of glycosylation (CDG) type I	0.000151601	0.00014435	0.000147976
Disorders of fatty-acid oxidation	0.000173597	0.000120448	0.000147022
Jasmonic acid biosynthesis	0.000173596	0.000120106	0.000146851
Photosystem II	0.000104048	0.000188779	0.000146413
Raffinose/stachyose/melibiose transport system	0.000100088	0.000187919	0.000144003
C1-unit interconversion, eukaryotes	0.000156664	0.000130338	0.000143501
Glycerol kinase deficiency (GKD)	0.000144759	0.000142203	0.000143481
Phosphoserine aminotransferase (PSAT) deficiency	0.000146874	0.000137483	0.000142179
Bisphenol degradation	0.000154528	0.000121728	0.000138128
Semi-phosphorylative Entner-Doudoroff pathway, gluconate => glyceraldehyde-3P + pyruvate	0.000102296	0.000162955	0.000132625
GABA biosynthesis, eukaryotes, putrescine => GABA	0.000138757	0.000126437	0.000132597
L-Arabinose transport system	7.97488e-05	0.000185209	0.000132479
Propionic acidemia	0.00012704	0.000137863	0.000132451
Antigen processing and presentation	0.000123043	0.000141198	0.00013212
Estrogen signaling pathway	0.000122223	0.000140132	0.000131177
FlrB-FlrC (polar flagellar synthesis) two-component regulatory system	8.91761e-05	0.000172021	0.000130599
ChvG-ChvI (acidity sensing) two-component regulatory system	0.000182087	7.89637e-05	0.000130525
Meiosis - yeast	4.571e-05	0.000214673	0.000130191
NOD-like receptor signaling pathway	0.000125692	0.000133643	0.000129668
D-Xylose transport system	0.000154779	0.000103825	0.000129302
Leber optic atrophy	9.77451e-05	0.000160759	0.000129252
Progesterone-mediated oocyte maturation	0.000121664	0.000135312	0.000128488
Ornithine transcarbamylase deficiency	0.000108687	0.000146128	0.000127407
3-Hydroxy-3-methylglutaryl-CoA lyase deficiency	0.000116678	0.000134833	0.000125756
Primary bile acid biosynthesis	0.000126241	0.000125093	0.000125667
CckA-CtrA/CpdR (cell cycle control) two-component regulatory system	0.000179829	6.62969e-05	0.000123063
ArcB-ArcA (anoxic redox control) two-component regulatory system	8.38351e-05	0.000161905	0.00012287
Renal cell carcinoma	0.000140438	9.88526e-05	0.000119645
NtrY-NtrX (nitrogen regulation) two-component regulatory system	0.000166722	6.972e-05	0.000118221
Cystine transport system	8.52583e-05	0.000149957	0.000117607
Type II diabetes mellitus	0.000105499	0.000128713	0.000117106
Steroid hormone biosynthesis	0.000122438	0.000110457	0.000116447
RaxAB-RaxC type I secretion system	9.7292e-05	0.000134917	0.000116104
AlgE-type Mannuronan C-5-Epimerase transport system	9.66e-05	0.00013516	0.00011588
Pertussis pathogenicity signature 2, T1SS	9.47635e-05	0.000135306	0.000115035
Mandibuloacral dysplasia	4.80751e-05	0.000179789	0.000113932
Restrictive dermopathy	4.80751e-05	0.000179789	0.000113932
N-Glycan biosynthesis	0.000117176	0.000110575	0.000113875
Acute alcohol sensitivity	0.000115776	0.000111779	0.000113778
Sjogren-Larsson syndrome	0.000115776	0.000111779	0.000113778
alpha-Hemolysin/cyclolysin transport system	9.30249e-05	0.000133366	0.000113195
V-type ATPase, prokaryotes	0.000202727	1.98785e-05	0.000111303
Capsular polysaccharide transport system	9.4052e-05	0.000123168	0.00010861
arabinogalactan oligomer/maltooligosaccharide transport system	9.88943e-05	0.000113163	0.000106029
Staphylococcus aureus infection	8.88643e-05	0.00012141	0.000105137
Ribose 5-phosphate isomerase (RPI) deficiency	9.12525e-05	0.000116985	0.000104119
Acatalasia	0.000121462	8.53936e-05	0.000103428
RTX toxin transport system	8.81715e-05	0.000116115	0.000102143
Acylglycerol degradation	0.000130973	7.19676e-05	0.00010147
Tyrosine biosynthesis, prephanate => pretyrosine => tyrosine	0.000115327	8.74969e-05	0.000101412
C4-dicarboxylic acid cycle, NAD - malic enzyme type	0.000118869	8.33776e-05	0.000101123
Calcification of joints and arteries	7.95012e-05	0.000119624	9.95627e-05
NarQ-NarP (nitrate respiration) two-component regulatory system	6.75211e-05	0.00013137	9.94454e-05
Taurine transport system	8.56921e-05	0.000111584	9.86379e-05
Nickel transport system	9.04248e-05	0.000101474	9.59496e-05
Secondary bile acid biosynthesis	8.44405e-05	0.000106107	9.52736e-05
Vitamin B12 transport system	6.61035e-05	0.000120338	9.32205e-05
C10-C20 isoprenoid biosynthesis, plants	0.000127325	5.26665e-05	8.99955e-05
PleC-PleD (cell fate control) two-component regulatory system	7.44981e-05	0.000103743	8.91204e-05
Nitrogen fixation, nitrogen => ammonia	0.000131857	4.54463e-05	8.86517e-05
Familial hyperinsulinemic hypoglycemia (HHF)	8.67175e-05	8.62146e-05	8.64661e-05
Nonribosomal peptide structures	6.45233e-05	0.000106173	8.5348e-05
Benzene degradation, benzene => catechol	9.31865e-05	7.06245e-05	8.19055e-05
Other phagocyte defects	7.73357e-05	8.39622e-05	8.0649e-05
Fructose-1,6-bisphosphatase deficiency	8.89793e-05	7.20793e-05	8.05293e-05
alpha-Glucoside transport system	7.93985e-05	8.03268e-05	7.98627e-05
Anoxygenic photosystem II	0.000133431	2.41472e-05	7.87889e-05
Osmoprotectant transport system	7.03927e-05	8.57634e-05	7.8078e-05
Lysosome	4.89905e-05	0.00010698	7.7985e-05
Fructose transport system	8.99271e-05	6.52435e-05	7.75853e-05
Multiple sugar transport system	6.91186e-05	8.4186e-05	7.66523e-05
Ether lipid metabolism	9.30148e-05	6.00279e-05	7.65213e-05
UhpB-UhpA (hexose phosphates uptake) two-component regulatory system	6.96019e-05	7.81655e-05	7.38837e-05
Nucleotide sugar biosynthesis, galactose => UDP-galactose	4.98147e-05	9.75886e-05	7.37017e-05
Vibrio cholerae infection	4.27795e-05	0.000103492	7.31357e-05
Energy-coupling factor transport system	7.98698e-05	6.53719e-05	7.26208e-05
Transcriptional misregulation in cancer	8.31032e-06	0.000136358	7.23342e-05
Cobalt/nickel transport system	5.70182e-05	8.61732e-05	7.15957e-05
Cytochrome b6f complex	4.16692e-05	0.000100142	7.09057e-05
TtrS-TtrR (tetrathionate respiration) two-component regulatory system	2.47893e-05	0.000116263	7.05263e-05
Ornithinaemia	8.07092e-05	5.95012e-05	7.01052e-05
Photosystem I	4.55731e-05	9.06202e-05	6.80966e-05
Biotin transport system	5.04261e-05	8.41392e-05	6.72827e-05
Alkaptonuria	6.77804e-05	6.28408e-05	6.53106e-05
Glutathione transport system	4.95503e-05	7.91927e-05	6.43715e-05
Putative multiple sugar transport system	6.56717e-05	6.20461e-05	6.38589e-05
PTS system, fructose-specific II component	7.01005e-05	5.65886e-05	6.33446e-05
Abscisic acid biosynthesis, beta-carotene => abscisic acid	9.88725e-05	2.51769e-05	6.20247e-05
Hyperprolinemia (HP)	7.82819e-05	4.53529e-05	6.18174e-05
Fumarate reductase, prokaryotes	4.20987e-05	8.15069e-05	6.18028e-05
Benzoate degradation, cyclohexanecarboxylic acid =>pimeloyl-CoA	5.135e-05	7.03051e-05	6.08276e-05
Hypophosphatasia	5.13779e-05	6.92944e-05	6.03361e-05
Multiple cutaneous and uterine leiomyomata	7.00451e-05	4.88002e-05	5.94226e-05
PTS system, trehalose-specific II component	3.90858e-05	7.83735e-05	5.87296e-05
Proteasome	3.62971e-05	8.04126e-05	5.83548e-05
Spliceosome	2.30859e-05	9.35555e-05	5.83207e-05
Photosynthesis - antenna proteins	9.02092e-05	2.53599e-05	5.77845e-05
Thiopurine S-methyltransferase deficiency (TPMT deficiency)	4.88651e-05	6.6098e-05	5.74815e-05
NAD(P)H:quinone oxidoreductase, chloroplasts and cyanobacteria	7.60803e-05	3.63375e-05	5.62089e-05
Manganese/iron transport system	5.70473e-05	5.35393e-05	5.52933e-05
Trehalose/maltose transport system	5.50554e-05	5.51394e-05	5.50974e-05
Helicobacter pylori pathogenicity signature, cagA pathogenicity island	7.39343e-05	3.50487e-05	5.44915e-05
PTS system, mannose-specific II component	7.40392e-05	3.47226e-05	5.43809e-05
Cysteine biosynthesis, homocysteine + serine => cysteine	6.40833e-05	4.42787e-05	5.4181e-05
2-oxoglutarate:ferredoxin oxidoreductase	7.51608e-05	3.28218e-05	5.39913e-05
Glycosphingolipid biosynthesis - globo series	3.58364e-05	6.96659e-05	5.27512e-05
Influenza A	2.40851e-05	7.69856e-05	5.05353e-05
Hemophore/metalloprotease transport system	2.95615e-05	7.10412e-05	5.03013e-05
Butirosin and neomycin biosynthesis	4.35656e-05	5.68205e-05	5.0193e-05
PTS system, mannitol-specific II component	3.27507e-05	6.74432e-05	5.00969e-05
Furfural degradation	2.85879e-05	6.64357e-05	4.75118e-05
Dimethylglycine dehydrogenase deficiency (DMGDHD)	5.20926e-05	4.26269e-05	4.73598e-05
PTS system, glucose-specific II component	3.18479e-05	6.09888e-05	4.64184e-05
KinB-AlgB (alginate production) two-component regulatory system	7.84157e-05	1.3343e-05	4.58793e-05
Renin-angiotensin system	5.84861e-05	3.20435e-05	4.52648e-05
Distal hereditary motor neuropathies (dHMN)	5.39203e-05	3.39028e-05	4.39116e-05
Methanogenesis, methylamine/dimethylamine/trimethylamine => methane	4.55719e-05	4.18223e-05	4.36971e-05
Herpes simplex infection	2.3425e-05	6.3936e-05	4.36805e-05
Amoebiasis	3.08079e-05	5.63913e-05	4.35996e-05
Toxoplasmosis	2.42646e-05	6.23787e-05	4.33217e-05
Viral myocarditis	2.28694e-05	6.10579e-05	4.19637e-05
D-Arginine and D-ornithine metabolism	3.09236e-05	5.28515e-05	4.18876e-05
EvgS-EvgA (acid and drug tolerance) two-component regulatory system	2.09726e-05	6.27089e-05	4.18407e-05
Rhamnose transport system	3.69199e-05	4.54154e-05	4.11677e-05
Hyperargininemia	2.87652e-05	5.24646e-05	4.06149e-05
PTS system, N-acetylglucosamine-specific II component	2.96767e-05	5.10449e-05	4.03608e-05
p53 signaling pathway	2.4331e-05	5.62629e-05	4.02969e-05
Hepatitis B	2.29426e-05	5.65503e-05	3.97464e-05
Combined immunodeficiencies (CIDs)	4.67324e-05	3.19656e-05	3.9349e-05
Colorectal cancer	2.26525e-05	5.52925e-05	3.89725e-05
Prion diseases	3.52193e-05	4.21514e-05	3.86853e-05
Small cell lung cancer	2.30847e-05	5.40416e-05	3.85632e-05
PTS system, sucrose-specific II component	2.92703e-05	4.71933e-05	3.82318e-05
Thrombocytopenia (THC)	2.23602e-05	5.26609e-05	3.75105e-05
Lysine biosynthesis, AAA pathway, 2-oxoglutarate => 2-aminoadipate => lysine	5.17969e-05	2.11353e-05	3.64661e-05
Malonyl-CoA decarboxylase deficiency	1.43348e-05	5.76226e-05	3.59787e-05
Inositol transport system	3.11854e-05	3.93031e-05	3.52442e-05
SenX3-RegX3 (phosphate starvation response) two-component regulatory system	2.77032e-05	4.1138e-05	3.44206e-05
Epstein-Barr virus infection	9.75403e-06	5.83205e-05	3.40373e-05
Sodium transport system	3.04705e-05	3.62784e-05	3.33744e-05
Cellobiose transport system	2.5769e-05	4.01775e-05	3.29733e-05
PTS system, arbutin-, cellobiose-, and salicin-specific II component	2.17927e-05	4.39995e-05	3.28961e-05
Peroxisomal beta-oxidation enzyme deficiency	4.34883e-05	2.20382e-05	3.27632e-05
FixL-FixJ (nitrogen fixation) two-component regulatory system	5.1456e-05	1.36987e-05	3.25773e-05
AI-2 transport system	3.49523e-05	2.91065e-05	3.20294e-05
Type III secretion system	2.53811e-05	3.76407e-05	3.15109e-05
Toluene degradation, toluene => benzoate	2.47793e-05	3.8189e-05	3.14841e-05
Bile acid biosynthesis, cholesterol => cholate	4.18004e-05	1.96361e-05	3.07182e-05
Congenital bile acid synthesis defect (CBAS)	4.15758e-05	1.95463e-05	3.0561e-05
Glutamine transport system	3.43265e-05	2.49134e-05	2.96199e-05
Coenzyme M biosynthesis	8.75578e-06	4.78698e-05	2.83128e-05
Glycosaminoglycan degradation	1.6634e-05	3.87307e-05	2.76823e-05
DesK-DesR (membrane lipid fluidity regulation) two-component regulatory system	2.08101e-05	3.43086e-05	2.75593e-05
Ubiquitin mediated proteolysis	1.30248e-05	4.1582e-05	2.73034e-05
Trimethylaminuria (TMAU)	3.84827e-05	1.55918e-05	2.70372e-05
Erythritol transport system	3.55473e-05	1.84902e-05	2.70187e-05
Glycosphingolipid biosynthesis - ganglio series	1.62312e-05	3.72722e-05	2.67517e-05
mRNA surveillance pathway	1.16077e-05	4.16401e-05	2.66239e-05
Keratan sulfate degradation	1.62312e-05	3.69741e-05	2.66026e-05
GM2 gangliosidoses	1.62312e-05	3.68874e-05	2.65593e-05
Prolactin signaling pathway	1.6646e-05	3.61447e-05	2.63954e-05
Cumate degradation, p-cumate => 2-oxopent-4-enoate + 2-methylpropanoate	3.17827e-05	2.07881e-05	2.62854e-05
EHEC/EPEC pathogenicity signature, T3SS and effectors	2.22391e-05	3.02653e-05	2.62522e-05
RcsC-RcsD-RcsB (capsule synthesis) two-component regulatory system	2.2971e-05	2.93163e-05	2.61436e-05
Biphenyl degradation, biphenyl => 2-oxopent-4-enoate + benzoate	3.13826e-05	1.91271e-05	2.52549e-05
TorS-TorR (TMAO respiration) two-component regulatory system	2.33769e-05	2.71167e-05	2.52468e-05
Endocytosis	9.25016e-06	4.12434e-05	2.52468e-05
N,N'-Diacetylchitobiose transport system	2.49656e-05	2.42179e-05	2.45918e-05
MtrB-MtrA (osmotic stress response) two-component regulatory system	1.73391e-05	3.11033e-05	2.42212e-05
C10-C20 isoprenoid biosynthesis, archaea	3.13684e-05	1.6813e-05	2.40907e-05
PTS system, arbutin-like II component	2.01655e-05	2.75552e-05	2.38604e-05
Benzene/toluene degradation, benzene => catechol / toluene => 3-methylcatechol	3.02656e-05	1.71219e-05	2.36937e-05
Bacterial proteasome	2.47797e-05	2.2572e-05	2.36758e-05
PTS system, N-acetylgalactosamine-specific II component	2.30061e-05	2.31272e-05	2.30667e-05
PTS system, maltose and glucose-specific II component	1.83998e-05	2.75447e-05	2.29722e-05
Oligogalacturonide transport system	2.13789e-05	2.39434e-05	2.26611e-05
Arabinosaccharide transport system	2.16323e-05	2.22651e-05	2.19487e-05
Putative fructooligosaccharide transport system	2.12114e-05	2.15724e-05	2.13919e-05
Cerebral palsy	1.54409e-05	2.73289e-05	2.13849e-05
Cell cycle - yeast	5.22803e-06	3.57734e-05	2.05007e-05
C10-C20 isoprenoid biosynthesis, non-plant eukaryotes	2.82304e-05	1.15317e-05	1.98811e-05
Thyroid hormone signaling pathway	1.78314e-05	2.17608e-05	1.97961e-05
PTS system, N-acetylmuramic acid-specific II component	1.32604e-05	2.62721e-05	1.97663e-05
Glutamate transport system	2.11948e-05	1.83251e-05	1.97599e-05
L-Arabinose/lactose transport system	1.02657e-05	2.87788e-05	1.95222e-05
DDT degradation	1.0816e-05	2.80083e-05	1.94122e-05
Pyrimidine degradation, uracil => beta-alanine, thymine => 3-aminoisobutanoate	2.04146e-05	1.71771e-05	1.87958e-05
CitA-CitB (citrate fermentation) two-component regulatory system	2.04941e-05	1.67904e-05	1.86422e-05
Pyruvate carboxylase deficiency	2.26417e-05	1.46225e-05	1.86321e-05
Dihydropyrimidinase deficiency	2.01776e-05	1.66706e-05	1.84241e-05
Proteasome, 19S regulatory particle (PA700)	4.84658e-06	3.01614e-05	1.7504e-05
Diamond-Blackfan anemia (DBA)	1.57959e-05	1.91045e-05	1.74502e-05
HRD1/SEL1 ERAD complex	2.22759e-05	1.19485e-05	1.71122e-05
NADH:ubiquinone oxidoreductase, mitochondria	3.40222e-06	3.05552e-05	1.69787e-05
PgtB-PgtA (phosphoglycerate transport) two-component regulatory system	1.61547e-05	1.77602e-05	1.69574e-05
F-type ATPase, eukaryotes	7.41227e-06	2.63229e-05	1.68676e-05
Keratosis follicularis spinulosa decalvans	2.07839e-05	1.24003e-05	1.65921e-05
Hypertrophic cardiomyopathy (HCM)	1.11996e-05	2.18329e-05	1.65163e-05
Putative hydroxymethylpyrimidine transport system	2.56453e-05	7.31413e-06	1.64797e-05
PTS system, glucitol/sorbitol-specific II component	1.65283e-05	1.63771e-05	1.64527e-05
p97-Ufd1-Npl4 complex	2.18664e-05	1.06361e-05	1.62512e-05
Frontotemporal lobar degeneration (FTLD)	2.16302e-05	1.05322e-05	1.60812e-05
Proteasome, 20S core particle	4.87135e-06	2.64768e-05	1.56741e-05
WspE-WspRF (chemosensory) two-component regulatory system	1.87031e-05	1.18956e-05	1.52993e-05
Basal transcription factors	9.48459e-06	2.05868e-05	1.50357e-05
HTLV-I infection	5.14313e-06	2.4504e-05	1.48236e-05
Phagosome	4.07433e-06	2.51713e-05	1.46228e-05
Putative aldouronate transport system	1.51956e-05	1.39713e-05	1.45835e-05
PTS system, beta-glucosides-specific II component	1.38717e-05	1.52441e-05	1.45579e-05
Spliceosome, 35S U5-snRNP	4.42032e-06	2.42908e-05	1.43555e-05
Methane oxidation, methanotroph, methane => formaldehyde	1.33968e-05	1.50804e-05	1.42386e-05
Hereditary fructose intolerance	1.89992e-05	9.06252e-06	1.40308e-05
RpfC-RpfG (cell-to-cell signaling) two-component regulatory system	1.52824e-05	1.27685e-05	1.40255e-05
Bile secretion	1.76191e-05	8.389e-06	1.30041e-05
NADH dehydrogenase (ubiquinone) Fe-S protein/flavoprotein complex, mitochondria	6.35997e-06	1.94428e-05	1.29014e-05
Aspartylglucosaminuria (AGU)	1.44564e-05	1.12182e-05	1.28373e-05
Measles	2.52613e-06	2.30026e-05	1.27644e-05
Bacterial invasion of epithelial cells	6.51362e-06	1.88147e-05	1.26641e-05
DcuS-DcuR (C4-dicarboxylate metabolism) two-component regulatory system	1.37658e-05	1.14402e-05	1.2603e-05
BasS-BasR (antimicrobial peptide resistance) two-component regulatory system	1.28522e-05	1.23191e-05	1.25856e-05
Mevalonate kinase deficiency	1.78264e-05	7.29582e-06	1.25611e-05
Steroid biosynthesis	7.91146e-06	1.69762e-05	1.24438e-05
Cystathioninuria	1.0522e-05	1.41441e-05	1.2333e-05
Spliceosome, U4/U6.U5 tri-snRNP	6.42589e-06	1.82026e-05	1.23142e-05
Xylene degradation, xylene => methylbenzoate	1.53959e-05	7.74468e-06	1.15703e-05
Fucosidosis	4.6436e-06	1.81955e-05	1.14196e-05
HydH-HydG (metal tolerance) two-component regulatory system	1.60727e-05	6.70542e-06	1.13891e-05
Allograft rejection	1.11165e-05	1.16419e-05	1.13792e-05
Renal tubular dysgenesis	1.11165e-05	1.1637e-05	1.13768e-05
Archaeal proteasome	1.10186e-05	1.04935e-05	1.0756e-05
Phosphatidylcholine (PC) biosynthesis, PE => PC	1.28455e-05	8.48149e-06	1.06635e-05
Disorders of nucleotide excision repair	7.54918e-06	1.35237e-05	1.05365e-05
Cell cycle	3.69089e-06	1.66757e-05	1.01833e-05
2-Aminoethylphosphonate transport system	1.97834e-05	4.4564e-07	1.01145e-05
Immunoproteasome	3.42039e-06	1.65893e-05	1.00048e-05
Manganese/zinc/iron transport system	5.39822e-06	1.45061e-05	9.95216e-06
SNARE interactions in vesicular transport	5.63697e-06	1.41697e-05	9.90333e-06
Holo-TFIIH complex	7.06038e-06	1.25587e-05	9.80955e-06
Pathogenic Escherichia coli infection	2.22606e-06	1.73016e-05	9.76382e-06
Pancreatic secretion	3.84087e-06	1.54881e-05	9.6645e-06
MalK-MalR (malate transport) two-component regulatory system	1.76988e-05	1.63013e-06	9.66445e-06
MprB-MprA (maintenance of persistent infection) two-component regulatory system	9.26858e-06	9.72356e-06	9.49607e-06
Synaptic vesicle cycle	5.35275e-06	1.30498e-05	9.20128e-06
Wnt signaling pathway	1.72869e-06	1.63522e-05	9.04043e-06
F420 biosynthesis	6.6759e-06	1.13931e-05	9.03448e-06
Progressive myoclonic epilepsy (PME)	5.87761e-06	1.19835e-05	8.93053e-06
RIG-I-like receptor signaling pathway	6.57739e-06	1.12377e-05	8.90753e-06
Lactosylceramide biosynthesis	1.15394e-05	5.81635e-06	8.67787e-06
SasA-RpaAB (circadian timing mediating) two-component regulatory system	1.52335e-05	1.88263e-06	8.55805e-06
Stilbenoid, diarylheptanoid and gingerol biosynthesis	9.58503e-06	7.50286e-06	8.54395e-06
VicK-VicR (cell wall metabolism) two-component regulatory system	1.10987e-05	5.31799e-06	8.20833e-06
MAPK signaling pathway	7.12166e-07	1.56981e-05	8.20514e-06
PTS system, galactitol-specific II component	7.74914e-06	8.61254e-06	8.18084e-06
Benzoyl-CoA degradation, benzoyl-CoA => 3-hydroxypimeloyl-CoA	1.00999e-05	6.15016e-06	8.12501e-06
Spliceosome, U2-snRNP	4.83918e-06	1.1342e-05	8.09058e-06
Exosome, eukaryotes	8.09978e-06	8.02167e-06	8.06073e-06
Succinyl CoA:3-oxoacid CoA transferase (SCOT) deficiency	1.07481e-05	5.29632e-06	8.02223e-06
mTOR signaling pathway	1.96149e-06	1.39722e-05	7.96683e-06
Primary hyperoxaluria (HP)	8.11009e-06	7.48671e-06	7.7984e-06
Hippo signaling pathway - fly	1.06842e-06	1.44339e-05	7.75115e-06
Gaucher disease	5.4813e-06	9.88906e-06	7.68518e-06
Lewy body dementia (LBD)	5.39049e-06	9.88105e-06	7.63577e-06
Regulation of actin cytoskeleton	2.77274e-06	1.21125e-05	7.44261e-06
Rhizomelic chondrodysplasia punctata	6.69626e-06	8.10014e-06	7.3982e-06
Octopine/nopaline transport system	6.80831e-06	7.54589e-06	7.1771e-06
Oocyte meiosis	2.19067e-06	1.21124e-05	7.15154e-06
Hippo signaling pathway	1.22941e-06	1.28913e-05	7.06034e-06
Vasopressin-regulated water reabsorption	3.24174e-06	1.08502e-05	7.04599e-06
PTS system, galactosamine-specific II component	6.39466e-06	7.64128e-06	7.01797e-06
ESCRT-III complex	2.71593e-06	1.09664e-05	6.84115e-06
Cholesterol biosynthesis, squalene 2,3-epoxide => cholesterol	6.31579e-06	7.15986e-06	6.73782e-06
Pyruvate:ferredoxin oxidoreductase	1.00911e-05	3.32316e-06	6.70711e-06
Calcium signaling pathway	2.37606e-06	1.07799e-05	6.57799e-06
Tight junction	1.02344e-06	1.18902e-05	6.45681e-06
beta-Mannosidosis	5.09091e-06	7.35189e-06	6.2214e-06
Sesquiterpenoid and triterpenoid biosynthesis	4.80377e-06	7.59919e-06	6.20148e-06
Dopaminergic synapse	3.24445e-06	8.97629e-06	6.11037e-06
PTS system, 2-O-A-mannosyl-D-glycerate-specific II component	6.60918e-06	5.33846e-06	5.97382e-06
Putative chitobiose transport system	1.05227e-05	1.36488e-06	5.94381e-06
Shigellosis	1.28655e-06	1.01834e-05	5.73496e-06
Putative glutamine transport system	5.36387e-06	6.0418e-06	5.70284e-06
Tourette syndrome	5.65779e-06	5.40005e-06	5.52892e-06
Pectin degradation	4.83053e-06	6.14786e-06	5.4892e-06
Nitrification, ammonia => nitrite	6.51255e-06	4.42916e-06	5.47085e-06
Adherens junction	2.8452e-07	1.06528e-05	5.46864e-06
Plant hormone signal transduction	6.67629e-06	3.97784e-06	5.32707e-06
Adrenergic signaling in cardiomyocytes	6.41865e-07	9.84727e-06	5.24457e-06
C19/C18-Steroid hormone biosynthesis, pregnenolone => androstenedione => estrone	2.49028e-06	7.94214e-06	5.21621e-06
Steroid hormone biosynthesis, cholesterol => prognenolone => progesterone	2.49028e-06	7.94214e-06	5.21621e-06
Rap1 signaling pathway	9.72079e-07	9.32635e-06	5.14922e-06
Putative lysine transport system	5.13324e-06	5.10084e-06	5.11704e-06
Endocrine and other factor-regulated calcium reabsorption	1.62299e-06	8.41007e-06	5.01653e-06
Spliceosome, Prp19/CDC5L complex	1.35102e-06	8.67228e-06	5.01165e-06
Fanconi anemia pathway	2.87604e-06	7.13048e-06	5.00326e-06
Orotic aciduria	5.72698e-06	4.19699e-06	4.96198e-06
eIF4F complex	1.85302e-06	7.81638e-06	4.8347e-06
PTS system, D-glucosamine-specific II component	4.91483e-06	4.52217e-06	4.7185e-06
Exon junction complex (EJC)	1.3337e-06	8.05631e-06	4.695e-06
Focal adhesion	6.26433e-07	8.73961e-06	4.68302e-06
Hedgehog signaling pathway	1.43312e-06	7.64334e-06	4.53823e-06
Fatty acid elongation	9.66217e-07	7.97453e-06	4.47037e-06
Spinocerebellar ataxia (SCA)	1.19429e-06	7.56226e-06	4.37828e-06
BRCA1-associated genome surveillance complex (BASC)	1.20036e-06	7.07659e-06	4.13848e-06
Gap junction	1.66217e-06	6.60627e-06	4.13422e-06
Dilated cardiomyopathy	3.21218e-08	8.16297e-06	4.09754e-06
PTS system, sorbose-specific II component	6.88812e-06	1.30612e-06	4.09712e-06
Progressive external ophthalmoplegia (PEO)	1.64935e-06	6.52663e-06	4.08799e-06
Regulation of autophagy	2.60447e-06	5.56598e-06	4.08523e-06
Rheumatoid arthritis	1.18739e-06	6.71479e-06	3.95109e-06
Phototransduction - fly	1.15756e-07	7.62094e-06	3.86835e-06
ResE-ResD (aerobic and anaerobic respiration) two-component regulatory system	4.79904e-06	2.86896e-06	3.834e-06
Sphingosine biosynthesis	1.07477e-06	6.59e-06	3.83238e-06
Amphetamine addiction	3.04881e-06	4.5922e-06	3.8205e-06
V-type ATPase, eukaryotes	1.18739e-06	6.42964e-06	3.80851e-06
Leukocyte transendothelial migration	2.50207e-07	7.22875e-06	3.73948e-06
Ceramide biosynthesis	9.20975e-07	6.05967e-06	3.49032e-06
YesM-YesN two-component regulatory system	4.48762e-06	2.22241e-06	3.35502e-06
Collecting duct acid secretion	1.08131e-06	5.62019e-06	3.35075e-06
Serotonergic synapse	2.94702e-06	3.74513e-06	3.34608e-06
Deafness, autosomal dominant	7.3441e-08	6.56234e-06	3.31789e-06
MCM complex	6.62134e-07	5.91126e-06	3.28669e-06
Arrhythmogenic right ventricular cardiomyopathy (ARVC)	5.1928e-08	6.49875e-06	3.27534e-06
Juvenile-onset dystonia	3.21218e-08	6.4953e-06	3.26371e-06
H/ACA ribonucleoprotein complex	9.23623e-07	5.54435e-06	3.23399e-06
Notch signaling pathway	3.57467e-07	6.09658e-06	3.22702e-06
Fatty acid biosynthesis, elongation, endoplasmic reticulum	5.21273e-07	5.82876e-06	3.17502e-06
D-Allose transport system	2.53726e-06	3.80487e-06	3.17107e-06
LiaS-LiaR (cell wall stress response) two-component regulatory system	3.41906e-06	2.8628e-06	3.14093e-06
N-glycan precursor biosynthesis	1.25707e-06	4.91105e-06	3.08406e-06
AtoS-AtoC (cPHB biosynthesis) two-component regulatory system	2.93109e-06	3.18527e-06	3.05818e-06
Dyskeratosis congenita (DC)	7.05178e-07	5.37451e-06	3.03984e-06
COPII complex	9.32796e-07	5.12495e-06	3.02887e-06
Salivary secretion	3.99334e-07	5.50693e-06	2.95313e-06
L-Cystine transport system	2.82494e-06	3.0184e-06	2.92167e-06
RNA polymerase I, eukaryotes	6.11951e-07	5.16948e-06	2.89072e-06
Nuclear pore complex	1.08086e-06	4.65724e-06	2.86905e-06
RF-C complex	7.2304e-07	4.85282e-06	2.78793e-06
CssS-CssR (secretion stress response) two-component regulatory system	3.60216e-06	1.95278e-06	2.77747e-06
Various types of N-glycan biosynthesis	9.22779e-07	4.62715e-06	2.77497e-06
Methanogenesis, methanol => methane	3.71383e-06	1.80665e-06	2.76024e-06
Cytosolic DNA-sensing pathway	6.52228e-07	4.793e-06	2.72262e-06
RNA polymerase III, eukaryotes	6.52228e-07	4.793e-06	2.72262e-06
Fc gamma R-mediated phagocytosis	1.71595e-06	3.71809e-06	2.71702e-06
RNA polymerase II, eukaryotes	1.05672e-06	4.36345e-06	2.71008e-06
Cocaine addiction	2.85469e-06	2.43584e-06	2.64526e-06
Ras signaling pathway	8.00748e-07	4.48662e-06	2.64369e-06
Olfactory transduction	2.69739e-06	2.45908e-06	2.57823e-06
Leukoencephalopathy with vanishing white matter	4.33019e-07	4.6603e-06	2.54666e-06
Glycosylphosphatidylinositol(GPI)-anchor biosynthesis	7.29982e-07	4.17841e-06	2.45419e-06
Gastric acid secretion	3.02666e-07	4.57657e-06	2.43962e-06
Putative xylitol transport system	2.13594e-06	2.71256e-06	2.42425e-06
Spliceosome, U1-snRNP	1.02842e-06	3.70438e-06	2.3664e-06
Bicarbonate transport system	3.92251e-06	6.94887e-07	2.3087e-06
Manganese transport system	1.22272e-06	3.36868e-06	2.2957e-06
Insulin secretion	2.21686e-07	4.3447e-06	2.2832e-06
Zellweger syndrome spectrum	1.03714e-06	3.50884e-06	2.27299e-06
Malaria	4.35106e-07	3.99422e-06	2.21466e-06
Circadian rhythm - plant	8.64179e-07	3.51116e-06	2.18767e-06
NF-kappa B signaling pathway	3.84498e-07	3.97734e-06	2.18092e-06
Neurotrophin signaling pathway	1.16886e-06	3.16354e-06	2.1662e-06
TRAMP complex	4.96075e-07	3.81708e-06	2.15658e-06
DegS-DegU (multicellular behavior control) two-component regulatory system	3.22817e-06	1.06486e-06	2.14651e-06
Iron/zinc/copper transport system	1.93152e-06	2.35907e-06	2.14529e-06
Syndromic X-linked mental retardation	3.01062e-06	1.21815e-06	2.11438e-06
Lissencephaly (LIS)	1.6493e-06	2.54405e-06	2.09667e-06
PTS system, lactose-specific II component	1.80039e-06	2.3604e-06	2.08039e-06
Exosome, archaea	1.57607e-06	2.5552e-06	2.06564e-06
Ergocalciferol biosynthesis	2.83843e-07	3.75252e-06	2.01818e-06
Aldosterone-regulated sodium reabsorption	2.41526e-07	3.77855e-06	2.01004e-06
HMG-CoA synthase (HMGCS) deficiency	1.19494e-06	2.76076e-06	1.97785e-06
Hepatitis C	7.0345e-07	3.17928e-06	1.94137e-06
Decapping complex	1.57482e-06	2.19549e-06	1.88516e-06
Brunner syndrome	2.18253e-06	1.57898e-06	1.88076e-06
Sm core complex	8.27619e-07	2.9309e-06	1.87926e-06
Lsm 1-7 complex	1.40553e-06	2.31082e-06	1.85818e-06
TNF signaling pathway	2.70476e-07	3.43083e-06	1.85065e-06
Multidrug/hemolysin transport system	1.33692e-06	2.32871e-06	1.83282e-06
alpha-1,4-Digalacturonate transport system	2.29528e-06	1.36994e-06	1.83261e-06
KinABCDE-Spo0FA (sporulation control) two-component regulatory system	2.11495e-06	1.50733e-06	1.81114e-06
Chylomicron retention disease (CRD)	3.22503e-07	3.29264e-06	1.80757e-06
Familial or sporadic hemiplegic migraine	2.2145e-07	3.36859e-06	1.79502e-06
Alternating hemiplegia of childhood	2.19032e-07	3.36859e-06	1.79381e-06
Congenital fibrosis of the extraocular muscles (CFEOM)	7.62399e-07	2.80264e-06	1.78252e-06
Neuroactive ligand-receptor interaction	1.11185e-06	2.28462e-06	1.69824e-06
Lsm 2-8 complex	1.26586e-06	2.0833e-06	1.67458e-06
Methemoglobinemia	3.92947e-07	2.94876e-06	1.67085e-06
Circadian entrainment	1.62149e-07	3.17006e-06	1.66611e-06
NblS-NblR (photosynthesis) two-component regulatory system	3.09239e-06	2.13884e-07	1.65313e-06
Teichoic acid transport system	2.03531e-06	1.23818e-06	1.63674e-06
Molybdate/tungstate transport system	2.32496e-06	9.43065e-07	1.63401e-06
Circadian rhythm	9.52707e-08	3.15025e-06	1.62276e-06
Hoyeraal-Hreidarsson syndrome	7.05178e-07	2.45699e-06	1.58108e-06
Long-term potentiation	2.3611e-07	2.86651e-06	1.55131e-06
Retrograde endocannabinoid signaling	2.49122e-08	3.04489e-06	1.5349e-06
Dilated cardiomyopathy (DCM)	2.9237e-07	2.74554e-06	1.51895e-06
RNA polymerase, archaea	2.01421e-06	9.43204e-07	1.47871e-06
N-Acetylglucosamine transport system	1.73965e-06	1.1971e-06	1.46837e-06
Vascular smooth muscle contraction	4.49383e-07	2.4298e-06	1.43959e-06
Sec61 complex	1.4475e-07	2.71497e-06	1.42986e-06
PTS system, D-glucosaminate-specific II component	2.13336e-06	6.18906e-07	1.37613e-06
ESCRT-II complex	0	2.72036e-06	1.36018e-06
Polymicrogyria	7.55345e-07	1.94559e-06	1.35047e-06
Lysine biosynthesis, 2-oxoglutarate => 2-oxoadipate	1.78768e-06	8.588e-07	1.32324e-06
Galactosialidosis	4.87114e-07	2.1295e-06	1.30831e-06
Phototransduction	8.098e-08	2.52431e-06	1.30264e-06
Acetyl-CoA pathway, CO2 => acetyl-CoA	2.19925e-06	3.92357e-07	1.2958e-06
Fatty acid biosynthesis, elongation, mitochondria	4.44943e-07	2.12543e-06	1.28519e-06
Dipeptide transport system, Firmicutes	2.28504e-06	2.74504e-07	1.27977e-06
2-Methyl-3-hydroxybutyryl-CoA dehydrogenase (MHBD) deficiency	2.46177e-06	7.55733e-08	1.26867e-06
Long-term depression	1.98955e-07	2.3372e-06	1.26808e-06
Axon guidance	1.15905e-06	1.36434e-06	1.26169e-06
Naphthalene degradataion, naphthalene => salicylate	9.66952e-07	1.5509e-06	1.25893e-06
LytS-LytR two-component regulatory system	8.14315e-07	1.69666e-06	1.25549e-06
Sialidosis	4.87114e-07	2.01673e-06	1.25192e-06
Chemokine signaling pathway	8.78715e-08	2.398e-06	1.24294e-06
Melanogenesis	1.45312e-07	2.29095e-06	1.21813e-06
Oligosaccharyltransferase	5.94008e-07	1.84149e-06	1.21775e-06
Sphingosine degradation	2.15603e-07	2.21114e-06	1.21337e-06
Phosphatidylcholine (PC) biosynthesis, choline => PC	2.6385e-07	2.15041e-06	1.20713e-06
Dorso-ventral axis formation	1.4039e-07	2.27187e-06	1.20613e-06
TREX complex	2.9917e-07	2.10082e-06	1.2e-06
Formiminotransferase deficiency	1.93696e-06	4.58657e-07	1.19781e-06
Succinate dehydrogenase (ubiquinone)	7.2096e-07	1.63488e-06	1.17792e-06
APC/C complex	7.59628e-07	1.57388e-06	1.16675e-06
GPI-anchor biosynthesis, core oligosaccharide	2.98291e-07	2.03113e-06	1.16471e-06
Other types of O-glycan biosynthesis	1.01761e-06	1.30276e-06	1.16019e-06
Pancreatic cancer	1.30465e-07	2.18716e-06	1.15881e-06
Betalain biosynthesis	1.14924e-06	1.16341e-06	1.15632e-06
Distal renal tubular acidosis (RTA type 1)	2.87322e-07	1.97517e-06	1.13125e-06
Morphine addiction	5.07247e-09	2.22329e-06	1.11418e-06
Aicardi-Goutieres Syndrome (AGS)	0	2.18912e-06	1.09456e-06
LuxQN/CqsS-LuxU-LuxO (quorum sensing) two-component regulatory system	1.75448e-06	3.68186e-07	1.06133e-06
Cholinergic synapse	3.76089e-08	2.04174e-06	1.03968e-06
NADH dehydrogenase (ubiquinone) 1 alpha subcomplex	3.25849e-07	1.68862e-06	1.00723e-06
GnRH signaling pathway	2.41589e-07	1.76602e-06	1.00381e-06
Basal cell carcinoma	1.20723e-07	1.85664e-06	9.88681e-07
TGF-beta signaling pathway	3.11988e-07	1.63978e-06	9.75881e-07
Toluene degradation, anaerobic, toluene => benzoyl-CoA	3.11403e-07	1.63874e-06	9.75074e-07
Pseudohypoparathyroidism	1.29701e-07	1.78533e-06	9.57515e-07
Ethylmalonic encephalopathy (EE)	1.28202e-06	6.18411e-07	9.50216e-07
Cap binding complex	1.71671e-07	1.66141e-06	9.1654e-07
Vitamin digestion and absorption	8.56784e-07	9.71862e-07	9.14323e-07
Heparan sulfate degradation	3.04539e-07	1.51166e-06	9.081e-07
Capsaicin biosynthesis, L-Phenylalanine => Capsaicin	1.53856e-06	2.74037e-07	9.06296e-07
DNA polymerase alpha / primase complex	5.44782e-07	1.26707e-06	9.05926e-07
Ski complex	8.28495e-07	9.45859e-07	8.87177e-07
Inositol phosphate metabolism, PI=> PIP2 => Ins(1,4,5)P3 => Ins(1,3,4,5)P4	5.31155e-07	1.2072e-06	8.69179e-07
Glioma	1.76023e-07	1.55215e-06	8.64088e-07
SCF-FBW7 complex	5.06062e-07	1.20951e-06	8.57786e-07
Anophthalmia and microphthalmia (A/M)	1.83105e-07	1.53121e-06	8.57155e-07
DNA repair defects	2.75681e-07	1.42348e-06	8.49578e-07
Canavan disease (CD)	4.79913e-07	1.21337e-06	8.46639e-07
Catecholamine biosynthesis, tyrosine => dopamine => noradrenaline => adrenaline	9.67272e-07	7.22192e-07	8.44732e-07
Isoflavonoid biosynthesis	1.00634e-06	6.8153e-07	8.43937e-07
Chondroitin sulfate degradation	2.99882e-07	1.38307e-06	8.41478e-07
Dermatan sulfate degradation	2.99882e-07	1.35793e-06	8.28908e-07
CiaH-CiaR two-component regulatory system	5.10665e-07	1.11066e-06	8.1066e-07
Deafness, autosomal recessive	1.1187e-06	4.82004e-07	8.00352e-07
Mismatch repair deficiency	1.70992e-07	1.40547e-06	7.88232e-07
Flavone and flavonol biosynthesis	4.96739e-07	1.07795e-06	7.87345e-07
Infantile bilateral striatal necrosis (IBSN)	5.65729e-08	1.51616e-06	7.86365e-07
Tocopherol biosynthesis	1.51579e-07	1.40942e-06	7.805e-07
Fanconi anemia	6.52215e-07	9.05245e-07	7.7873e-07
Huntington's disease-like syndrome	2.56541e-07	1.29827e-06	7.77407e-07
Chronic myeloid leukemia	1.23684e-07	1.40217e-06	7.62925e-07
Fluoroquinolones transport system	9.12943e-07	5.87752e-07	7.50347e-07
AgrC-AgrA (exoprotein synthesis) two-component regulatory system	0	1.46936e-06	7.3468e-07
Creatine pathway	9.25507e-07	5.3434e-07	7.29924e-07
Bowen-Conradi syndrome (BCS)	0	1.45119e-06	7.25594e-07
Type I polyketide structures	1.04834e-06	3.80425e-07	7.14382e-07
Left ventricular noncompaction (LVNC)	0	1.419e-06	7.09501e-07
Circadian rhythm - fly	1.96886e-08	1.39448e-06	7.07086e-07
Monoterpenoid biosynthesis	7.05034e-07	6.94437e-07	6.99735e-07
Creatine deficiency syndrome	9.25507e-07	4.50987e-07	6.88247e-07
Cytochrome aa3-600 menaquinol oxidase	6.81021e-07	6.76939e-07	6.7898e-07
Atrial septal defect	0	1.34358e-06	6.7179e-07
Restrictive cardiomyopathy (RCM)	0	1.33766e-06	6.68829e-07
FA core complex	6.17386e-07	7.16634e-07	6.6701e-07
Spinal muscular atrophy (SMA)	0	1.32305e-06	6.61527e-07
Arginine/lysine/histidine/glutamine transport system	9.46725e-07	3.61324e-07	6.54024e-07
Refsum disease	1.55476e-07	1.13777e-06	6.46624e-07
2-Oxocarboxylic acid chain extension, 2-oxoglutarate => 2-oxoadipate => 2-oxopimelate => 2-oxosuberate	9.58288e-07	3.25119e-07	6.41703e-07
Mucopolysaccharidosis type VII (MPS7)	2.01646e-07	1.07795e-06	6.39799e-07
Shwachman-Diamond syndrome (SDS)	2.69808e-07	9.45936e-07	6.07872e-07
Metaphyseal dysplasias	2.69808e-07	9.45936e-07	6.07872e-07
Caffeine metabolism	4.12305e-07	8.02443e-07	6.07374e-07
Biosynthesis of type II polyketide products	7.04078e-07	5.06872e-07	6.05475e-07
Oculopharyngeal muscular dystrophy (OPMD)	2.55144e-07	9.50462e-07	6.02803e-07
Congenital mirror movements (CMM)	4.62579e-08	1.15523e-06	6.00746e-07
Sideroblastic anemia	1.2147e-07	1.05447e-06	5.8797e-07
Osteoclast differentiation	6.81828e-08	1.1051e-06	5.86643e-07
B cell receptor signaling pathway	8.78715e-08	1.07102e-06	5.79447e-07
Nemaline myopathy	1.0377e-06	1.18272e-07	5.77985e-07
DNA polymerase delta complex	9.36554e-08	1.0589e-06	5.76278e-07
Glycosaminoglycan biosynthesis - chondroitin sulfate / dermatan sulfate	0	1.13901e-06	5.69503e-07
Acetoin utilization transport system	8.84208e-07	2.38171e-07	5.6119e-07
Paroxysmal nocturnal hemoglobinuria (PNH)	0	1.11533e-06	5.57663e-07
Hermansky-Pudlak syndrome (HPS)	0	1.09682e-06	5.48411e-07
Lathosterolosis	0	1.0929e-06	5.46449e-07
VEGF signaling pathway	7.08373e-08	1.01455e-06	5.42694e-07
ErbB signaling pathway	9.8707e-08	9.71544e-07	5.35125e-07
Melatonin biosynthesis, tryptophan => serotonin => melatonin	6.72152e-07	3.84012e-07	5.28082e-07
Phosphatidylethanolamine (PE) biosynthesis, ethanolamine => PE	2.77637e-07	7.74863e-07	5.2625e-07
Kabuki syndrome	5.07341e-07	5.29382e-07	5.18361e-07
Alopecia neurologic defects and endocrinopathy syndrome (ANE syndrome)	1.39475e-07	8.6614e-07	5.02807e-07
ESCRT-I complex	3.23975e-07	6.77986e-07	5.00981e-07
Bloom's syndrome complex	1.63249e-07	8.3522e-07	4.99234e-07
Non-small cell lung cancer	2.8255e-07	7.05068e-07	4.93809e-07
Natural killer cell mediated cytotoxicity	7.08373e-08	8.98883e-07	4.8486e-07
Aromatic L-amino acid decarboxylase (AADC) deficiency	6.72152e-07	2.9316e-07	4.82656e-07
Indole alkaloid biosynthesis	6.72152e-07	2.9316e-07	4.82656e-07
Fc epsilon RI signaling pathway	6.81828e-08	8.85036e-07	4.76609e-07
Desmosterolosis	6.70692e-07	2.78627e-07	4.7466e-07
Core neuroacanthocytosis syndromes	4.1772e-07	5.10791e-07	4.64256e-07
Neurodegeneration with brain iron accumulation (NBIA)	4.1772e-07	5.10791e-07	4.64256e-07
ManS-ManR (manganese homeostasis) two-component regulatory system	5.46165e-07	3.79126e-07	4.62646e-07
Coenzyme Q10 deficiency	3.40571e-07	5.80448e-07	4.60509e-07
Acute myeloid leukemia	7.63639e-08	8.2276e-07	4.49562e-07
Cowden-like syndrome	3.70214e-07	4.87746e-07	4.2898e-07
DNA polymerase epsilon complex	5.79452e-08	7.95865e-07	4.26905e-07
Endometrial cancer	1.0069e-07	7.51214e-07	4.25952e-07
T cell receptor signaling pathway	5.22251e-08	7.79637e-07	4.15931e-07
Treacher Collins syndrome	9.18004e-08	7.39645e-07	4.15723e-07
Uncharacterized ABC transport system	7.71577e-07	5.60387e-08	4.13808e-07
Mannopine transport system	3.82085e-07	4.44392e-07	4.13238e-07
Keratosis linearis with ichthyosis congenita and sclerosing keratoderma	6.53447e-07	1.60396e-07	4.06921e-07
Isobutyryl-CoA dehydrogenase (IBD) deficiency	1.10888e-07	7.02678e-07	4.06783e-07
Inositol-phosphate transport system	6.56122e-07	1.55311e-07	4.05717e-07
Congenital stationary night blindness (CSNB)	0	8.03833e-07	4.01917e-07
N-glycan precursor trimming	1.96321e-07	5.96595e-07	3.96458e-07
Congenital dyserythropoietic anemias (CDAs)	9.47477e-08	6.89804e-07	3.92276e-07
Cranio-lenticulo-sutural dysplasia (CLSD)	9.47477e-08	6.89804e-07	3.92276e-07
DNA polymerase zeta	1.64122e-07	6.11989e-07	3.88056e-07
Toll-like receptor signaling pathway	6.81828e-08	7.04503e-07	3.86343e-07
Penile cancer	1.18003e-08	7.59308e-07	3.85554e-07
Taste transduction	2.41804e-09	7.64044e-07	3.83231e-07
N-glycan biosynthesis, high-mannose type	7.34069e-08	6.88428e-07	3.80917e-07
Primary ciliary dyskinesia	2.1115e-07	5.35945e-07	3.73548e-07
Early infantile epileptic encephalopathy	3.66645e-07	3.77366e-07	3.72006e-07
Aflatoxin biosynthesis	7.74827e-08	6.47296e-07	3.62389e-07
Sulfite oxidase deficiency	2.32295e-07	4.91006e-07	3.6165e-07
Pulmonary surfactant metabolism dysfunction (SMDP)	1.59119e-07	5.44401e-07	3.5176e-07
Fat digestion and absorption	5.6544e-08	6.43688e-07	3.50116e-07
Acrokeratosis verruciformis	1.97071e-08	6.80426e-07	3.50066e-07
Brody myopathy	1.97071e-08	6.80426e-07	3.50066e-07
Darier disease	1.97071e-08	6.80426e-07	3.50066e-07
PrrB-PrrA (intracellular multiplication) two-component regulatory system	4.07122e-07	2.90284e-07	3.48703e-07
Pyridoxine-dependent epilepsy (PDE)	1.45153e-08	6.77752e-07	3.46133e-07
Lysine biosynthesis, 2-aminoadipate => lysine	3.72743e-07	3.17092e-07	3.44917e-07
Cataract	1.63496e-07	5.18086e-07	3.40791e-07
Cul3-SPOP complex	1.48629e-07	5.08796e-07	3.28712e-07
Ovarian cancer	8.53557e-08	5.6768e-07	3.26518e-07
BER complex	1.2118e-07	5.25253e-07	3.23216e-07
Pigmented micronodular adrenocortical disease (PPNAD)	0	6.17616e-07	3.08808e-07
Achromatopsia	0	6.07409e-07	3.03704e-07
FG syndrome (FGS)	4.18016e-08	5.62365e-07	3.02084e-07
MED12-related disorders	4.18016e-08	5.62365e-07	3.02084e-07
Cul4-DDB1-DDB2 complex	2.83731e-07	3.023e-07	2.93016e-07
Cutin, suberine and wax biosynthesis	0	5.74072e-07	2.87036e-07
Cul4-DDB1-CSA complex	2.27532e-07	3.39952e-07	2.83742e-07
2-oxoisovalerate:ferredoxin oxidoreductase	3.53893e-07	2.12523e-07	2.83208e-07
Holoprosencephaly (HPE)	0	5.63129e-07	2.81564e-07
Basal cell nevus syndrome	0	5.63129e-07	2.81564e-07
Thyroid cancer	8.36438e-08	4.50407e-07	2.67025e-07
Neutral amino acid transport system	1.49746e-07	3.71555e-07	2.60651e-07
DNA polymerase II complex, archaea	3.99616e-07	1.11171e-07	2.55394e-07
Flavonoid biosynthesis	3.34217e-07	1.76454e-07	2.55335e-07
YdfH-YdfI two-component regulatory system	3.66171e-07	1.44394e-07	2.55283e-07
ECV complex	2.70007e-07	2.37513e-07	2.5376e-07
ECS complex	2.70007e-07	2.37513e-07	2.5376e-07
Mucopolysaccharidosis type III (MPS3)	1.02892e-07	4.01046e-07	2.51969e-07
Origin recognition complex	2.81781e-07	2.16031e-07	2.48906e-07
Osteopetrosis	9.93446e-08	3.90128e-07	2.44736e-07
Melanoma	4.8561e-08	4.3894e-07	2.43751e-07
Polycystic liver disease	1.91016e-07	2.95533e-07	2.43275e-07
RPA complex	1.58383e-07	3.21708e-07	2.40046e-07
THC complex	2.11599e-07	2.50529e-07	2.31064e-07
Ichthyosis prematurity syndrome	0	4.5387e-07	2.26935e-07
MAPK signaling pathway - fly	5.39783e-08	3.98072e-07	2.26025e-07
ECM-receptor interaction	2.25315e-07	2.19918e-07	2.22616e-07
Cornelia de Lange syndrome (CdLS)	6.92538e-08	3.73236e-07	2.21245e-07
SCF-CDC4 complex	9.25288e-08	3.33581e-07	2.13055e-07
Translocon-associated protein (TRAP) complex	1.70049e-07	2.54616e-07	2.12332e-07
X-linked chondrodysplasia punctata	1.73351e-07	2.42386e-07	2.07868e-07
Familial cholestasis	8.94811e-08	3.25737e-07	2.07609e-07
MRN complex	1.16622e-07	2.9268e-07	2.04651e-07
L-2-hydroxyglutaric aciduria (L2HGA)	2.92993e-07	1.15559e-07	2.04276e-07
Dihydropyrimidine dehydrogenase deficiency	1.01786e-07	3.02683e-07	2.02235e-07
Primary open angle glaucoma	1.18206e-07	2.85572e-07	2.01889e-07
Carbazole degradation, carbazole => 2-oxopent-4-enoate + anthranilate	0	3.9225e-07	1.96125e-07
3-Methylglutaconic aciduria (MGCA)	1.58619e-07	2.30482e-07	1.9455e-07
DevS-DevR (redox response) two-component regulatory system	0	3.88599e-07	1.943e-07
Cutis laxa	8.63274e-08	3.00859e-07	1.93593e-07
Complement and coagulation cascades	3.2576e-07	5.85068e-08	1.92133e-07
Pituitary adenomas	0	3.79425e-07	1.89713e-07
SCF-BTRC complex	4.43256e-08	3.33581e-07	1.88953e-07
SCF-MET30 complex	4.43256e-08	3.33581e-07	1.88953e-07
SCF-GRR1 complex	4.43256e-08	3.33581e-07	1.88953e-07
SCF-SKP2 complex	4.43256e-08	3.33581e-07	1.88953e-07
SCF-FBS complex	4.43256e-08	3.33581e-07	1.88953e-07
SEMD, Pakistani type	2.68388e-07	1.00795e-07	1.84591e-07
Diterpenoid biosynthesis	3.64492e-07	0	1.82246e-07
Metachromatic leukodystrophy (MLD)	9.08105e-08	2.55708e-07	1.73259e-07
Beta-ureidopropionase deficiency	1.35201e-07	2.03798e-07	1.69499e-07
Cystinosis	2.17498e-07	1.15489e-07	1.66493e-07
Lethal congenital contractural syndrome (LCCS)	1.33301e-07	1.97782e-07	1.65542e-07
Ovarian steroidogenesis	0	3.27218e-07	1.63609e-07
Kleefstra syndrome	2.13298e-07	1.06843e-07	1.60071e-07
Defects in RecQ helicases	1.85382e-08	2.99442e-07	1.5899e-07
Multiple sulfatase deficiency (MSD)	2.60911e-07	5.52488e-08	1.5808e-07
Survival motor neuron (SMN) complex	0	3.14804e-07	1.57402e-07
MRX complex	2.08448e-08	2.9268e-07	1.56762e-07
Hemochromatosis (HFE)	8.08148e-08	2.31591e-07	1.56203e-07
Cleidocranial dysplasia	0	3.09604e-07	1.54802e-07
Endometrial Cancer	4.84645e-08	2.54426e-07	1.51445e-07
Syndromic X-linked mental retardation with epilepsy or seizures	2.32097e-07	6.63027e-08	1.492e-07
Cell adhesion molecules (CAMs)	0	2.76703e-07	1.38351e-07
TrcS-TrcR two-component regulatory system	0	2.73958e-07	1.36979e-07
Glycosylphosphatidylinositol (GPI) deficiency	1.06195e-07	1.61915e-07	1.34055e-07
Glycosaminoglycan biosynthesis - heparan sulfate / heparin	0	2.6807e-07	1.34035e-07
Glycosphingolipid biosynthesis - lacto and neolacto series	1.74253e-07	8.62795e-08	1.30266e-07
Mucopolysaccharidosis type IX (MPS9)	9.82356e-08	1.59171e-07	1.28703e-07
Leishmaniasis	1.98397e-08	2.30382e-07	1.25111e-07
Hypochromic microcytic anemia	1.27937e-07	1.13373e-07	1.20655e-07
Niemann-Pick type C disease (NPC)	7.53323e-08	1.657e-07	1.20516e-07
Macular degeneration	6.64069e-08	1.6843e-07	1.17418e-07
Cockayne syndrome	6.64069e-08	1.63997e-07	1.15202e-07
Insect hormone biosynthesis	2.27938e-07	0	1.13969e-07
Glycosaminoglycan biosynthesis, linkage tetrasaccharide	0	2.27461e-07	1.1373e-07
Diaphyseal dysplasia with anemia (Ghosal)	0	2.12883e-07	1.06441e-07
Stargardt disease (STGD)	0	2.07102e-07	1.03551e-07
Congenital disorders of glycosylation (CDG) type II	1.22914e-07	8.3226e-08	1.0307e-07
Hematopoietic cell lineage	9.48938e-08	1.02304e-07	9.85991e-08
Jak-STAT signaling pathway	4.17279e-08	1.53139e-07	9.74337e-08
NreB-NreC (dissimilatory nitrate/nitrite reduction) two-component regulatory system	0	1.84859e-07	9.24296e-08
Alveolar soft part sarcoma	0	1.83848e-07	9.19241e-08
Ataxia with ocular apraxia (AOA)	0	1.78759e-07	8.93793e-08
Pentosuria	0	1.74673e-07	8.73367e-08
Multiple protein transport system	1.46896e-07	2.61236e-08	8.65096e-08
Thyroid dyshormonogenesis	0	1.70094e-07	8.50469e-08
Alpha-1-antitrypsin (A1AT) deficiency	1.69785e-07	0	8.48923e-08
Inherited thrombophilia	1.55975e-07	1.05862e-08	8.32809e-08
Succinic semialdehyde dehydrogenase (SSADH) deficiency	0	1.61913e-07	8.09565e-08
N-glycan biosynthesis, complex type	0	1.57371e-07	7.86855e-08
Castasterone biosynthesis, campesterol => castasterone	1.54504e-07	0	7.7252e-08
Brassinosteroid biosynthesis	1.54504e-07	0	7.7252e-08
VraS-VraR (cell-wall peptidoglycan synthesis) two-component regulatory system	0	1.4741e-07	7.3705e-08
Prader-Willi and Angelman syndromes	0	1.44867e-07	7.24335e-08
Seckel syndrome	0	1.42648e-07	7.1324e-08
Alveolar rhabdomyosarcoma	0	1.42648e-07	7.1324e-08
Hyperekplexia	0	1.35987e-07	6.79934e-08
Acne inversa	2.46718e-08	1.05802e-07	6.52367e-08
Centronuclear myopathy	1.23998e-07	6.06334e-09	6.50307e-08
Coffin-Lowry syndrome (CLS)	0	1.27033e-07	6.35164e-08
Inositol phosphate metabolism, Ins(1,3,4)P3 => phytate	9.47724e-08	3.13308e-08	6.30516e-08
Li-Fraumeni syndrome	0	1.22687e-07	6.13433e-08
Alzheimer's disease (AD)	2.46718e-08	9.73089e-08	6.09903e-08
Aminoacylase 1 deficiency	0	1.21824e-07	6.09122e-08
BceS-BceR (bacitracin transport) two-component regulatory system	0	1.20552e-07	6.0276e-08
Hepatocellular carcinoma	3.08175e-08	8.89686e-08	5.98931e-08
Cph1-Rcp1 (light response) two-component regulatory system	0	1.18913e-07	5.94563e-08
Multiple epiphyseal dysplasia (MED)	8.97887e-08	2.59378e-08	5.78633e-08
Pseudoachondroplasia (PSACH)	8.97887e-08	2.59378e-08	5.78633e-08
Acute lymphoblastic leukemia (ALL) (precursor T lymphoblastic leukemia)	0	1.15471e-07	5.77355e-08
Nonsyndromic congenital nail disorder (NDNC)	1.06993e-07	7.87472e-09	5.74339e-08
Hyperlysinemia	7.40221e-08	3.89957e-08	5.65089e-08
Saccharopinuria	7.40221e-08	3.89957e-08	5.65089e-08
Familial tumoral calcinosis (FTC)	8.87722e-08	1.9602e-08	5.41871e-08
NADH dehydrogenase (ubiquinone) 1 beta subcomplex	0	1.05536e-07	5.2768e-08
Tropical calcific pancreatitis	0	1.04365e-07	5.21824e-08
O-glycan biosynthesis, mucin type core	8.87722e-08	1.5344e-08	5.20581e-08
Mucin type O-Glycan biosynthesis	8.87722e-08	1.5344e-08	5.20581e-08
Holocarboxylase synthetase deficiency	0	1.02093e-07	5.10464e-08
Harlequin ichthyosis	0	9.9587e-08	4.97935e-08
Lamellar ichthyosis (LI) and Non-bullous congenital ichthyosiform erythroderma (NBCIE)	0	9.9587e-08	4.97935e-08
Hyperbilirubinemia	0	9.8934e-08	4.9467e-08
Combined SAP deficiency	9.08105e-08	8.00696e-09	4.94087e-08
Krabbe disease	9.08105e-08	8.00696e-09	4.94087e-08
NrsS-NrsR (nickel tolerance) two-component regulatory system	0	9.4036e-08	4.7018e-08
Atrial fibrillation	0	9.40063e-08	4.70031e-08
SaeS-SaeR (staphylococcal virulence regulation) two-component regulatory system	0	9.22459e-08	4.6123e-08
SalK-SalR two-component regulatory system	0	9.02654e-08	4.51327e-08
Short rib-polydactyly syndrome	8.60364e-09	8.08836e-08	4.47436e-08
Asphyxiating thoracic dystrophy	8.60364e-09	8.08836e-08	4.47436e-08
Cerebellar ataxia, mental retardation (MR), and dysequilibrium syndrome (CAMRQ)	0	8.92691e-08	4.46346e-08
Hyperchlorhidrosis isolated (HCHLH)	0	8.92691e-08	4.46346e-08
Combined proximal and distal renal tubular acidosis (RTA type 3)	0	8.92691e-08	4.46346e-08
Mucopolysaccharidosis type VI (MPS6)	0	8.81495e-08	4.40747e-08
Rubinstein-Taybi syndrome	9.45277e-09	7.7799e-08	4.36259e-08
Brachydacytly-mental retardation syndrome and Smith-Magenis syndrome	0	8.6558e-08	4.3279e-08
GlnK-GlnL (glutamine utilization) two-component regulatory system	0	8.64667e-08	4.32334e-08
Neuronal ceroid lipofuscinosis	0	8.56701e-08	4.28351e-08
Mucopolysaccharidosis type IV (MPS4)	0	8.4292e-08	4.2146e-08
Catecholaminergic polymorphic ventricular tachycardia	0	8.28114e-08	4.14057e-08
Premature ovarian failure	5.08351e-08	3.19434e-08	4.13893e-08
Adrenal carcinoma	0	8.24424e-08	4.12212e-08
Biosynthesis of type II polyketide backbone	0	8.1763e-08	4.08815e-08
Hereditary angiopathy with nephropathy, aneurysms, and muscle cramps (HANAC)	6.27764e-08	1.80607e-08	4.04185e-08
Brain small vessel disease with Axenfeld-Rieger anomaly	6.27764e-08	1.80607e-08	4.04185e-08
Alport syndrome	6.27764e-08	1.80607e-08	4.04185e-08
Benign familial hematuria	6.27764e-08	1.80607e-08	4.04185e-08
Porencephaly	6.27764e-08	1.80607e-08	4.04185e-08
Congenital stromal corneal dystrophy (CSCD)	8.04835e-08	0	4.02418e-08
Noonan syndrome and related disorders	1.26967e-08	6.68829e-08	3.97898e-08
Cerebral autosomal dominant arteriopathy with subcortical infarcts and leucoencephalopathy (CADASIL)	0	7.91988e-08	3.95994e-08
Hajdu-Cheney syndrome	0	7.91988e-08	3.95994e-08
Bicuspid aortic valve	0	7.91988e-08	3.95994e-08
Alagille syndrome	0	7.91988e-08	3.95994e-08
Nonsyndromic autosomal recessive mental retardation (NS-ARMR)	4.90196e-08	3.01261e-08	3.95728e-08
Familial thoracic aortic aneurysm and dissection (TAAD)	1.10533e-08	6.70445e-08	3.90489e-08
MYH9-related kidney diseases	1.10533e-08	6.70445e-08	3.90489e-08
Trismus-pseudocamptodactyly syndrome	1.10533e-08	6.70445e-08	3.90489e-08
Inclusion body myopathy 3 (IBM3)	1.10533e-08	6.70445e-08	3.90489e-08
Macrothrombocytopenia	1.10533e-08	6.70445e-08	3.90489e-08
Distal arthrogryposis (DA)	1.10533e-08	6.70445e-08	3.90489e-08
Craniosynostosis	0	7.75519e-08	3.87759e-08
Barth syndrome (BTHS)	0	7.5422e-08	3.7711e-08
Acute lymphoblastic leukemia (ALL) (precursor B lymphoblastic leukemia)	0	7.37904e-08	3.68952e-08
Gallbladder disease	0	7.26056e-08	3.63028e-08
Multiple pterygium syndrome	7.21585e-08	0	3.60792e-08
Congenital myasthenic syndrome	7.21585e-08	0	3.60792e-08
Fleck corneal dystrophy (FCD)	2.52869e-08	4.59099e-08	3.55984e-08
Breast cancer	0	6.85201e-08	3.42601e-08
Coumarin resistance	5.47295e-08	1.23615e-08	3.35455e-08
Hereditary spherocytosis (SPH)	2.976e-08	3.65346e-08	3.31473e-08
Nicotine addiction	2.41804e-09	6.38623e-08	3.31401e-08
ComD-ComE (competence) two-component regulatory system	0	6.55691e-08	3.27845e-08
Congenital hemidysplasia with ichthyosiform nevus and limb defects (CHILD)	0	6.2604e-08	3.1302e-08
Lattice corneal dystrophies (LCD)	4.71341e-08	1.30472e-08	3.00906e-08
Familial amyloidosis	4.71341e-08	1.30472e-08	3.00906e-08
Long QT syndrome	2.976e-08	3.00443e-08	2.99022e-08
Combined deficiency of factors V and VIII (F5F8D)	0	5.90669e-08	2.95334e-08
Bacitracin transport system	0	5.85864e-08	2.92932e-08
Xylobiose transport system	0	5.8076e-08	2.9038e-08
Contiguous gene deletion syndrome involving EYA1	0	5.61481e-08	2.80741e-08
Cholangiocarcinoma	0	5.60715e-08	2.80358e-08
Pseudoxanthoma elasticum	3.32202e-08	2.2257e-08	2.77386e-08
Patella dysplasias	0	5.53278e-08	2.76639e-08
Leukoencephalopathy with dystonia and motor neuropathy	5.44121e-08	0	2.7206e-08
Alpha-N-acetylgalactosaminidase deficiency	0	5.21682e-08	2.60841e-08
X-linked ichthyosis (XLI)	0	5.16775e-08	2.58388e-08
Synovial sarcoma	0	5.12694e-08	2.56347e-08
Malignant melanoma	0	5.09914e-08	2.54957e-08
Cervical cancer	0	4.85539e-08	2.42769e-08
ESCRT-0 complex	0	4.82799e-08	2.414e-08
Hemin transport system	0	4.77883e-08	2.38941e-08
Lysosomal acid lipase deficiency	0	4.6444e-08	2.3222e-08
Vulvar cancer	0	4.57031e-08	2.28516e-08
VACTERL/VATER association	0	4.57031e-08	2.28516e-08
Trehalose transport system	0	4.54984e-08	2.27492e-08
Lowe syndrome	0	4.4088e-08	2.2044e-08
Dent disease	0	4.4088e-08	2.2044e-08
Joubert syndrome	0	4.4088e-08	2.2044e-08
Mucolipidosis II and III	0	4.3965e-08	2.19825e-08
Mulibrey nanism	0	4.36586e-08	2.18293e-08
Multiple myeloma	0	4.32655e-08	2.16328e-08
Gastric cancer	0	4.32655e-08	2.16328e-08
Gallbladder cancer	0	4.32655e-08	2.16328e-08
Oral cancer	0	4.32655e-08	2.16328e-08
Acute myeloid leukemia (AML)	0	4.32655e-08	2.16328e-08
Squamous cell carcinoma	0	4.32655e-08	2.16328e-08
Kaposi's sarcoma	0	4.32655e-08	2.16328e-08
Cone-rod dystrophy and cone dystrophy	0	4.20855e-08	2.10428e-08
Brugada syndrome (BRS)	0	4.20268e-08	2.10134e-08
Progressive supranuclear palsy (PSP)	0	4.15432e-08	2.07716e-08
Exocrine pancreatic insufficiency, dyserythropoietic anemia, and calvarial hyperostosis	0	4.00086e-08	2.00043e-08
Majeed syndrome	0	3.85996e-08	1.92998e-08
Acute recurrent myoglobinuria	0	3.85996e-08	1.92998e-08
Ataxia telangiectasia (AT)	0	3.80764e-08	1.90382e-08
Chronic lymphocytic leukemia (CLL)	0	3.80764e-08	1.90382e-08
Roussy-Levy syndrome	0	3.65793e-08	1.82897e-08
Cytokine-cytokine receptor interaction	0	3.61127e-08	1.80564e-08
Inflammatory bowel disease (IBD)	3.22751e-08	2.45346e-09	1.73643e-08
Tooth and nail syndrome	0	3.42864e-08	1.71432e-08
Tooth agenesis	0	3.42864e-08	1.71432e-08
Enlarged parietal foramina/cranium bifidum	0	3.42864e-08	1.71432e-08
Primary pulmonary hypertension (PPH)	0	3.35593e-08	1.67796e-08
Mucopolysaccharidosis type II (MPS2)	0	3.2663e-08	1.63315e-08
Cerebral amyloid angiopathy (CAA)	0	3.0584e-08	1.5292e-08
46,XY disorders of sex development (Disorders in androgen synthesis or action)	0	3.0298e-08	1.5149e-08
Wolfram syndrome (WFS)	3.0266e-08	0	1.5133e-08
Hereditary hemorrhagic telangiectasia (HHT)	0	2.79878e-08	1.39939e-08
Juvenile polyposis syndrome	0	2.79878e-08	1.39939e-08
Smith-Lemli-Opitz syndrome	0	2.75418e-08	1.37709e-08
Lecithin:cholesterol acyltransferase deficiency	0	2.70276e-08	1.35138e-08
GM1 gangliosidosis	0	2.64902e-08	1.32451e-08
Generalized arterial calcification of infancy	0	2.6353e-08	1.31765e-08
Hypophosphatemic rickets	0	2.6353e-08	1.31765e-08
Ossification of the posterior longitudinal ligament of spine (OPLL)	0	2.6353e-08	1.31765e-08
Lymphangioleiomyomatosis (LAM)	6.93691e-09	1.90204e-08	1.29787e-08
Tuberous sclerosis complex (TSC)	6.93691e-09	1.90204e-08	1.29787e-08
Autosomal dominant nocturnal frontal lobe epilepsy (ADNFLE)	0	2.57231e-08	1.28615e-08
Hypoalphalipoproteinemia	0	2.54955e-08	1.27478e-08
Tangier disease	0	2.54955e-08	1.27478e-08
ComP-ComA (competence) two-component regulatory system	0	2.34497e-08	1.17248e-08
Carbamoyl phosphate synthetase I deficiency	0	2.28232e-08	1.14116e-08
Familial partial lipodystrophy (FPL)	0	2.1674e-08	1.0837e-08
PTEN hamartoma tumor syndrome (PHTS)	0	2.1674e-08	1.0837e-08
Snyder-Robinson syndrome	0	2.1054e-08	1.0527e-08
Hereditary pancreatitis	0	2.06543e-08	1.03271e-08
Chronic granulomatous disease	0	2.02302e-08	1.01151e-08
Gluconobacter infection	0	2.02302e-08	1.01151e-08
Feingold syndrome	0	1.92765e-08	9.63823e-09
Neuroblastoma	0	1.92765e-08	9.63823e-09
Dopamine beta-hydroxylase deficiency	0	1.82476e-08	9.12381e-09
Congenital lactase deficiency	0	1.80205e-08	9.01025e-09
Ehlers-Danlos syndrome (EDS)	1.75353e-08	0	8.76763e-09
Factor XIII deficiency	0	1.70404e-08	8.52019e-09
T+B+Severe combined immunodeficiencies (SCIDs)	1.67603e-08	0	8.38016e-09
Fibrous dysplasia, polyostotic	0	1.48833e-08	7.44164e-09
Progressive osseous heteroplasia (POH)	0	1.48833e-08	7.44164e-09
Glycosaminoglycan biosynthesis, heparan sulfate backbone	0	1.44984e-08	7.24919e-09
Adrenoleukodystrophy (ALD)	0	1.43995e-08	7.19974e-09
Familial exudative vitreoretinopathy (FEVR)	1.30172e-08	0	6.5086e-09
Sclerosing bone dysplasias	1.30172e-08	0	6.5086e-09
Osteoporosis-pseudoglioma syndrome (OPPG)	1.30172e-08	0	6.5086e-09
Esophageal cancer	0	1.2806e-08	6.40299e-09
Combined deficiency of vitamin K-dependent clotting factors (VKCFD)	0	1.23615e-08	6.18074e-09
Intestinal immune network for IgA production	0	1.21731e-08	6.08656e-09
Idiopathic pulmonary fibrosis	0	1.19372e-08	5.96862e-09
Torg-Winchester syndrome	1.18003e-08	0	5.90017e-09
Choriocarcinoma	1.18003e-08	0	5.90017e-09
Nephrotic syndrome and focal segmental glomerulosclerosis	8.91798e-09	2.7158e-09	5.81689e-09
Huntington's disease (HD)	0	1.13793e-08	5.68966e-09
Permanent neonatal diabetes mellitus (PNDM)	0	1.13463e-08	5.67317e-09
Transient neonatal diabetes mellitus (TNDM)	0	1.13463e-08	5.67317e-09
Plasminogen activator inhibitor type 1 (PAI-1) deficiency	0	1.05862e-08	5.29312e-09
Distal muscular dystrophies	0	1.02712e-08	5.1356e-09
Oculocutaneous albinism (OCA)	0	9.98374e-09	4.99187e-09
Familial advanced sleep phase syndrome	0	9.95608e-09	4.97804e-09
Extraskeletal myxoid chondrosarcoma	0	9.78176e-09	4.89088e-09
Ewing's sarcoma	0	9.78176e-09	4.89088e-09
Myxoid liposarcoma	0	9.78176e-09	4.89088e-09
Clear cell sarcoma of soft tissue	0	9.78176e-09	4.89088e-09
Chemokine receptor defect	0	9.71965e-09	4.85983e-09
Pitt-Hopkins syndrome	0	9.58455e-09	4.79228e-09
GABA-transaminase deficiency	0	9.02834e-09	4.51417e-09
SLN1-YPD1-SSK1/SKN7 (osmosensing) two-component regulatory system	0	8.38727e-09	4.19364e-09
Wolff-Parkinson-White (WPW) syndrome	0	8.35684e-09	4.17842e-09
PixL-PixGH (positive phototaxis) two-component regulatory system	0	8.3059e-09	4.15295e-09
DNA-PK complex	0	7.90422e-09	3.95211e-09
Perry syndrome	0	7.89509e-09	3.94755e-09
46,XX disorders of sex development (Disorders related to androgen excess)	0	7.49784e-09	3.74892e-09
Pituitary Dwarfism (PD)	0	7.49745e-09	3.74873e-09
Agammaglobulinemias	0	7.49745e-09	3.74873e-09
Iminoglycinuria	0	7.14857e-09	3.57428e-09
Hyperglycinuria	0	7.14857e-09	3.57428e-09
Hartnup disorder	0	7.14857e-09	3.57428e-09
Posterior polymorphous corneal dystrophy (PPCD)	0	7.05967e-09	3.52983e-09
Mowat-Wilson syndrome	0	7.05967e-09	3.52983e-09
Fuchs corneal dystrophy (FECD)	0	7.05967e-09	3.52983e-09
Hereditary stomatocytosis (HSt)	0	6.49026e-09	3.24513e-09
Hereditary elliptocytosis (HE)	0	6.49026e-09	3.24513e-09
Maturity onset diabetes of the young (MODY)	0	6.38712e-09	3.19356e-09
Ocular coloboma	0	5.9492e-09	2.9746e-09
Peters anomaly	0	5.9492e-09	2.9746e-09
Foveal hypoplasia	0	5.9492e-09	2.9746e-09
Autosomal dominant keratitis (ADK)	0	5.9492e-09	2.9746e-09
Anterior segment dysgenesis (ASD)	0	5.9492e-09	2.9746e-09
Maturity onset diabetes of the young	0	5.9492e-09	2.9746e-09
Aniridia	0	5.9492e-09	2.9746e-09
Scapuloperoneal myopathy (SPM)	0	5.92294e-09	2.96147e-09
Myosin storage myopathy (MSM)	0	5.92294e-09	2.96147e-09
Skin fragility-woolly hair syndrome	5.44412e-09	0	2.72206e-09
Striate palmoplantar keratoderma	5.44412e-09	0	2.72206e-09
Epidermolysis bullosa simplex	5.44412e-09	0	2.72206e-09
Naxos disease and Carvajal syndrome	5.44412e-09	0	2.72206e-09
Asthma	0	4.90692e-09	2.45346e-09
Dystroglycanopathy	0	4.61428e-09	2.30714e-09
Congenital muscular dystrophies (CMD/MDC)	0	4.61428e-09	2.30714e-09
Limb-girdle muscular dystrophy (LGMD)	0	4.61428e-09	2.30714e-09
T-B+Severe combined immunodeficiencies (SCIDs)	0	4.55728e-09	2.27864e-09
Biosynthesis of 12-, 14- and 16-membered macrolides	0	4.47826e-09	2.23913e-09
L1 syndrome	0	3.69867e-09	1.84934e-09
Chronic myeloid leukemia (CML)	0	3.47783e-09	1.73891e-09
Spinal and bulbar muscular atrophy (SBMA)	0	2.75621e-09	1.37811e-09
46,XY disorders of sex development (Other)	0	2.75621e-09	1.37811e-09
Graves' disease	0	2.45346e-09	1.22673e-09
Autoimmune thyroid disease	0	2.45346e-09	1.22673e-09
Graft-versus-host disease	0	2.45346e-09	1.22673e-09
Hashimoto's thyroiditis	0	2.45346e-09	1.22673e-09
Donnai-Barrow syndrome	0	2.44585e-09	1.22293e-09
Episodic ataxias	2.41804e-09	0	1.20902e-09
Polycythemia vera	0	1.07474e-09	5.37372e-10
Epidermolysis bullosa, junctional	0	8.52372e-10	4.26186e-10
Laryngoonychocutaneous syndrome	0	8.52372e-10	4.26186e-10
Epidermolysis bullosa, hemidesmosomal	0	8.52372e-10	4.26186e-10
Hereditary gingival fibromatosis (HGF)	0	5.37943e-10	2.68971e-10

## Sheet: Supplementary Table 5
Supplementary Table 5:Abundance of KEGG Orthologs in the Yamuna
KO	YJ	YN	Mean
K03406	0.00225183	0.00339023	0.00282103
K00626	0.00277673	0.00203068	0.0024037
K01992	0.00237894	0.00237643	0.00237768
K02358	0.00244026	0.00174326	0.00209176
K02014	0.00180763	0.00223309	0.00202036
K03496	0.00231279	0.00168616	0.00199947
K01999	0.00113666	0.00265444	0.00189555
K02003	0.00170795	0.00190286	0.0018054
K00059	0.00189142	0.00159125	0.00174134
K03296	0.00161802	0.00184025	0.00172913
K01915	0.00183863	0.00143642	0.00163753
K01990	0.00171378	0.00153575	0.00162477
K03088	0.00150413	0.00171737	0.00161075
K07497	0.00134108	0.00186351	0.0016023
K02004	0.00134209	0.00182244	0.00158227
K01996	0.00112757	0.00203138	0.00157947
K01997	0.00114815	0.00188381	0.00151598
K01998	0.0010677	0.00188726	0.00147748
K01995	0.00104637	0.00189691	0.00147164
K00382	0.00157326	0.00132508	0.00144917
K00799	0.00137355	0.00146509	0.00141932
K07090	0.00145232	0.00135969	0.00140601
K00134	0.0016142	0.00115955	0.00138687
K03561	0.0013637	0.00136353	0.00136362
K03704	0.00130975	0.00134168	0.00132572
K03427	0.00150876	0.00112831	0.00131854
K04077	0.00147784	0.0011273	0.00130257
K02355	0.00141171	0.00117831	0.00129501
K08303	0.00106928	0.00147967	0.00127447
K00257	0.00154226	0.000987205	0.00126473
K01465	0.00130697	0.00119923	0.0012531
K06147	0.00119933	0.00129228	0.00124581
K00128	0.00128528	0.00120053	0.0012429
K00525	0.0013184	0.00115897	0.00123869
K01652	0.00127034	0.00118665	0.00122849
K00324	0.00155786	0.00088443	0.00122115
K00948	0.00141615	0.00101988	0.00121802
K02111	0.00134288	0.00108567	0.00121427
K03320	0.00117887	0.00124446	0.00121166
K03559	0.00122986	0.00116248	0.00119617
K03046	0.00136372	0.00102669	0.00119521
K00548	0.00123172	0.00114498	0.00118835
K00031	0.0012299	0.00111445	0.00117218
K03701	0.00124808	0.0010588	0.00115344
K01153	0.00122228	0.00107796	0.00115012
K00666	0.00115338	0.00114013	0.00114675
K02078	0.00124537	0.00103532	0.00114035
K01338	0.00133578	0.000942299	0.00113904
K04043	0.00129097	0.000975597	0.00113328
K00615	0.00132995	0.000933846	0.0011319
K02495	0.000987032	0.00127499	0.00113101
K01626	0.00108134	0.00117818	0.00112976
K07107	0.0012048	0.00101304	0.00110892
K02112	0.00127691	0.000925388	0.00110115
K00029	0.00109175	0.00110268	0.00109722
K03043	0.00124344	0.000937846	0.00109064
K02518	0.00118999	0.000979143	0.00108457
K02033	0.000851413	0.00131004	0.00108072
K02988	0.00132757	0.00082662	0.0010771
K06207	0.00123907	0.000912774	0.00107592
K06911	0.00105058	0.00109039	0.00107048
K02874	0.00132015	0.000818184	0.00106917
K01895	0.00117367	0.000962924	0.00106829
K02470	0.00114302	0.000987927	0.00106547
K02030	0.000895397	0.00122443	0.00105991
K03086	0.00117934	0.000933031	0.00105618
K01142	0.000945908	0.00116624	0.00105607
K03497	0.00117378	0.000935573	0.00105468
K01897	0.00102661	0.00108126	0.00105393
K02600	0.00116214	0.000940084	0.00105111
K01649	0.00099038	0.0011024	0.00104639
K02982	0.00123048	0.000855687	0.00104308
K03628	0.00114306	0.000943068	0.00104307
K02945	0.00122183	0.000850352	0.00103609
K02863	0.00115524	0.000901153	0.0010282
K01687	0.00114439	0.00091031	0.00102735
K01462	0.00109543	0.000949886	0.00102266
K03569	0.00118761	0.000856079	0.00102184
K02992	0.00106209	0.000976836	0.00101946
K00133	0.00117236	0.000864792	0.00101858
K03553	0.00112888	0.000895369	0.00101212
K00384	0.00117346	0.000844409	0.00100893
K15726	0.000890746	0.00112073	0.00100574
K03596	0.0010922	0.000916144	0.00100417
K03521	0.00112235	0.000877606	0.00099998
K03040	0.00111553	0.000883707	0.000999618
K02601	0.00105285	0.000939539	0.000996196
K01902	0.00114786	0.000843705	0.000995781
K02886	0.00120704	0.000778399	0.000992718
K03594	0.000960744	0.00101382	0.000987281
K00053	0.00108689	0.000885582	0.000986234
K00962	0.00110501	0.000851024	0.000978019
K00951	0.00094003	0.00101516	0.000977595
K01951	0.0011226	0.000824081	0.000973338
K01952	0.00109859	0.000846539	0.000972563
K03111	0.001104	0.000836142	0.000970071
K03695	0.00107865	0.00085879	0.000968721
K00826	0.00108446	0.000852315	0.000968387
K02946	0.00109931	0.000836813	0.000968064
K01689	0.00108048	0.000848793	0.000964637
K02867	0.00104252	0.000885009	0.000963763
K02670	0.000760125	0.0011656	0.000962864
K01647	0.00107335	0.000844561	0.000958954
K00600	0.00106169	0.000854498	0.000958095
K02338	0.00103325	0.000880562	0.000956904
K01955	0.00109212	0.00082133	0.000956726
K02931	0.00105467	0.00084924	0.000951957
K14393	0.000928497	0.000969538	0.000949018
K02066	0.000876723	0.00102005	0.000948384
K02065	0.000997834	0.000893659	0.000945747
K02454	0.0010187	0.000872409	0.000945554
K02519	0.00108344	0.000804191	0.000943815
K03798	0.00107515	0.000812231	0.000943688
K01903	0.00102076	0.000865555	0.00094316
K03719	0.000927606	0.000950308	0.000938957
K03551	0.00110931	0.000766787	0.000938049
K02884	0.00108808	0.00078766	0.000937869
K02034	0.000770085	0.00110004	0.000935062
K01940	0.00106226	0.000806503	0.000934381
K02837	0.00104558	0.000821168	0.000933374
K02109	0.000885902	0.000979733	0.000932817
K00088	0.0010724	0.000792692	0.000932547
K01251	0.00103385	0.0008311	0.000932477
K04078	0.000960076	0.000900967	0.000930521
K03386	0.000939879	0.000918581	0.00092923
K01923	0.00101865	0.000835771	0.000927212
K02342	0.000683209	0.00116094	0.000922076
K02986	0.000994665	0.000841728	0.000918197
K03424	0.000859843	0.000976361	0.000918102
K01091	0.000811083	0.00101856	0.00091482
K02935	0.000932427	0.000895648	0.000914037
K02950	0.00110137	0.000725189	0.000913281
K02356	0.00102086	0.000803305	0.000912081
K00789	0.000972352	0.00085116	0.000911756
K00602	0.000973017	0.000849928	0.000911473
K01673	0.00100571	0.000815297	0.000910503
K06966	0.00094778	0.000869286	0.000908533
K02965	0.000901702	0.000912541	0.000907121
K02961	0.00100525	0.000805027	0.00090514
K06941	0.000989524	0.000818661	0.000904092
K03544	0.000965735	0.000841967	0.000903851
K09903	0.00102497	0.000782211	0.000903592
K00790	0.00100005	0.000807048	0.000903551
K01868	0.00103164	0.000772969	0.000902305
K01754	0.000772941	0.00103131	0.000902125
K00052	0.000985328	0.000814841	0.000900085
K01924	0.000984046	0.000815761	0.000899904
K01885	0.00101427	0.000783715	0.000898995
K00928	0.000920446	0.000876075	0.00089826
K03624	0.000970894	0.000823729	0.000897312
K02892	0.000826523	0.000966328	0.000896425
K02115	0.000872496	0.000918156	0.000895326
K01358	0.00102004	0.00076926	0.00089465
K03797	0.000957883	0.000831276	0.00089458
K01000	0.000956776	0.000827133	0.000891954
K02029	0.000807842	0.000975284	0.000891563
K01698	0.00100632	0.00077512	0.000890721
K06942	0.000960718	0.000820576	0.000890647
K03106	0.000911709	0.00086208	0.000886895
K01867	0.000883488	0.00088915	0.000886319
K06204	0.000929563	0.000842574	0.000886068
K01265	0.000963645	0.000806664	0.000885155
K01937	0.000984607	0.000784163	0.000884385
K00208	0.00093051	0.000835295	0.000882902
K03070	0.000915884	0.000848933	0.000882409
K02469	0.000976055	0.000784976	0.000880516
K01681	0.00119488	0.000565931	0.000880407
K02926	0.000986194	0.000772715	0.000879454
K00820	0.000889737	0.000861403	0.00087557
K01814	0.00100857	0.000742432	0.000875503
K02887	0.00105504	0.000695143	0.000875093
K02906	0.00101362	0.000735438	0.000874531
K04487	0.000841908	0.000900382	0.000871145
K04752	0.000847188	0.00089093	0.000869059
K03799	0.000832443	0.000904582	0.000868513
K02967	0.000960479	0.000776166	0.000868322
K17686	0.000899765	0.000834136	0.00086695
K00627	0.000903798	0.000828236	0.000866017
K01740	0.000927489	0.000803924	0.000865707
K00266	0.000912747	0.000817087	0.000864917
K00239	0.00102341	0.000705984	0.000864698
K02948	0.00102312	0.000704802	0.000863961
K02990	0.000964379	0.000756865	0.000860622
K01876	0.000928795	0.000788804	0.0008588
K01783	0.000975024	0.000741293	0.000858158
K03455	0.000771604	0.000940933	0.000856268
K01759	0.000803457	0.000909063	0.00085626
K03089	0.000938165	0.000773464	0.000855814
K02048	0.000710042	0.00100095	0.000855494
K03702	0.000947187	0.000763453	0.00085532
K03531	0.000926614	0.000783452	0.000855033
K02876	0.000938854	0.000766104	0.000852479
K01696	0.000967927	0.000736053	0.00085199
K02110	0.000852038	0.000850615	0.000851326
K06158	0.000855367	0.000847211	0.000851289
K02313	0.000887317	0.000815005	0.000851161
K03530	0.00084253	0.000859302	0.000850916
K01872	0.0008875	0.000808595	0.000848047
K01866	0.000819587	0.000875571	0.000847579
K07001	0.000748492	0.000942431	0.000845462
K01714	0.000790145	0.000900571	0.000845358
K03522	0.000957546	0.000730362	0.000843954
K01933	0.000967905	0.000719979	0.000843942
K01961	0.000912519	0.000773184	0.000842851
K01881	0.000853697	0.000830973	0.000842335
K03644	0.000953792	0.000730499	0.000842146
K02500	0.000921451	0.00076256	0.000842006
K01869	0.000907299	0.000776392	0.000841846
K00163	0.000871753	0.00081098	0.000841367
K01588	0.000994458	0.000688121	0.00084129
K02036	0.000928904	0.000751676	0.00084029
K01733	0.000924578	0.000755457	0.000840017
K03977	0.000956512	0.000723108	0.00083981
K00940	0.000921034	0.000755482	0.000838258
K01494	0.000929386	0.000745594	0.00083749
K00927	0.000820559	0.000854037	0.000837298
K01887	0.000880667	0.000793608	0.000837138
K04485	0.000948348	0.000725339	0.000836843
K04564	0.000820805	0.000852501	0.000836653
K03590	0.000887796	0.000783101	0.000835449
K03595	0.000872688	0.000797395	0.000835042
K03671	0.000760637	0.000909096	0.000834867
K01507	0.000926111	0.000742711	0.000834411
K01703	0.000899647	0.000767782	0.000833715
K01756	0.000885921	0.000778938	0.00083243
K00609	0.0008867	0.000773416	0.000830058
K01878	0.000903291	0.000755563	0.000829427
K01873	0.000863332	0.000795032	0.000829182
K02933	0.000875803	0.000782553	0.000829178
K02899	0.000984406	0.000673904	0.000829155
K01710	0.000812478	0.000842829	0.000827653
K07483	0.00103483	0.000619421	0.000827126
K02357	0.000823119	0.000830873	0.000826996
K03076	0.000812773	0.000839509	0.000826141
K02890	0.000925923	0.00072541	0.000825666
K01962	0.000903705	0.000746278	0.000824991
K03495	0.000838825	0.000807667	0.000823246
K01963	0.000907883	0.000738479	0.000823181
K00425	0.000967873	0.000678352	0.000823113
K03655	0.000869444	0.000770866	0.000820155
K02335	0.000819016	0.000817995	0.000818505
K01845	0.000827148	0.000806784	0.000816966
K00989	0.000939049	0.000689539	0.000814294
K02035	0.000513093	0.00111338	0.000813238
K00937	0.00094732	0.000678504	0.000812912
K01653	0.000834347	0.000787339	0.000810843
K09808	0.000839448	0.000781932	0.00081069
K00773	0.000908698	0.00070866	0.000808679
K02864	0.000783782	0.000828537	0.00080616
K00930	0.000840999	0.000770829	0.000805914
K00003	0.000917781	0.000692327	0.000805054
K02994	0.000842349	0.000766105	0.000804227
K02878	0.000929672	0.000678499	0.000804086
K01939	0.000896215	0.000709602	0.000802908
K00957	0.000817299	0.000786985	0.000802142
K02871	0.00085407	0.000749438	0.000801754
K03321	0.000826934	0.000771109	0.000799022
K02996	0.00085524	0.000742529	0.000798885
K03526	0.000891437	0.000703877	0.000797657
K01921	0.00089136	0.000703835	0.000797598
K00939	0.000875156	0.000719783	0.000797469
K01624	0.000910593	0.000684324	0.000797458
K09458	0.000791585	0.000803085	0.000797335
K00297	0.000807499	0.000786591	0.000797045
K02952	0.00084873	0.000744627	0.000796679
K00764	0.000892658	0.000699295	0.000795977
K03500	0.000644538	0.000945909	0.000795224
K02314	0.000779469	0.000809953	0.000794711
K02483	0.000658874	0.000926094	0.000792484
K00024	0.000948587	0.000635141	0.000791864
K06861	0.000831766	0.000747803	0.000789785
K03688	0.000785887	0.00079186	0.000788874
K00640	0.000816309	0.000758468	0.000787388
K00762	0.000782134	0.000792605	0.00078737
K00632	0.000951407	0.000623073	0.00078724
K03147	0.000835899	0.000737088	0.000786494
K02835	0.000819284	0.000751743	0.000785513
K01738	0.000802528	0.000768214	0.000785371
K02520	0.000783418	0.000785598	0.000784508
K01784	0.000829434	0.000738702	0.000784068
K03072	0.000814283	0.000753734	0.000784008
K01491	0.000878013	0.000688399	0.000783206
K01879	0.000814675	0.000751019	0.000782847
K00335	0.000853174	0.000712116	0.000782645
K01586	0.000755451	0.000806791	0.000781121
K00058	0.000854024	0.000707644	0.000780834
K01889	0.000809229	0.000751272	0.00078025
K00973	0.000764462	0.000791446	0.000777954
K01755	0.000786013	0.000769825	0.000777919
K06217	0.000863879	0.000691364	0.000777622
K02434	0.0008275	0.000727488	0.000777494
K00873	0.000714327	0.000840613	0.00077747
K00560	0.000829428	0.000724126	0.000776777
K00265	0.000819176	0.000730713	0.000774944
K01495	0.000946609	0.000603012	0.00077481
K00794	0.000841488	0.000707743	0.000774616
K03657	0.000724866	0.000823703	0.000774284
K02337	0.000787081	0.000759365	0.000773223
K02039	0.000849856	0.000696167	0.000773011
K03306	0.000781728	0.000763093	0.00077241
K02836	0.000811441	0.000733371	0.000772406
K02963	0.000917239	0.00062704	0.000772139
K01870	0.000780601	0.000761724	0.000771162
K00331	0.000974655	0.000566188	0.000770421
K00674	0.000928075	0.000612124	0.0007701
K02902	0.000751345	0.000782061	0.000766703
K02956	0.000854954	0.000677617	0.000766286
K00340	0.000892907	0.000636179	0.000764543
K02970	0.000806076	0.000720805	0.00076344
K01637	0.000940531	0.000586176	0.000763353
K02881	0.000822497	0.000700888	0.000761692
K02669	0.000806668	0.000714224	0.000760446
K01682	0.000803347	0.00071459	0.000758969
K00528	0.000863132	0.000653659	0.000758395
K02108	0.000682626	0.00083266	0.000757643
K03694	0.000781711	0.000733417	0.000757564
K06915	0.000819302	0.000695672	0.000757487
K01874	0.000768772	0.000744884	0.000756828
K01676	0.000863566	0.000644707	0.000754137
K03979	0.000777277	0.000726904	0.00075209
K00240	0.000836828	0.000666946	0.000751887
K03744	0.00089793	0.000600988	0.000749459
K01875	0.000800645	0.000697571	0.000749108
K03630	0.000659327	0.000836965	0.000748146
K03183	0.000693044	0.000802851	0.000747947
K01662	0.000821358	0.000673856	0.000747607
K03387	0.000848116	0.000644624	0.00074637
K00325	0.000897395	0.000594988	0.000746191
K02879	0.000801354	0.000690068	0.000745711
K06168	0.000729243	0.000761466	0.000745355
K03703	0.000822799	0.00066755	0.000745174
K03723	0.000781758	0.00070834	0.000745049
K03074	0.000736798	0.000748785	0.000742791
K02939	0.000769828	0.00071571	0.000742769
K00342	0.000779961	0.000704798	0.00074238
K01433	0.000776606	0.000705812	0.000741209
K01692	0.000770815	0.000711196	0.000741005
K07088	0.000599253	0.000880214	0.000739733
K02954	0.000838141	0.000640223	0.000739182
K14441	0.000773872	0.000703355	0.000738614
K02057	0.000670921	0.000804756	0.000737839
K00817	0.000637788	0.000837801	0.000737795
K00648	0.000652699	0.000822114	0.000737407
K02622	0.000850913	0.000622357	0.000736635
K04567	0.000743058	0.000723984	0.000733521
K03527	0.000727034	0.000739289	0.000733162
K07478	0.000805035	0.000660436	0.000732736
K02067	0.000635819	0.000829478	0.000732648
K01956	0.000775284	0.000687274	0.000731279
K00566	0.000745624	0.000715416	0.00073052
K14652	0.000750976	0.000708443	0.00072971
K01919	0.000653581	0.000804947	0.000729264
K03625	0.000826001	0.000632492	0.000729246
K07738	0.00080498	0.000653128	0.000729054
K02959	0.000815632	0.000642103	0.000728867
K01993	0.000702608	0.000753854	0.000728231
K03474	0.000809208	0.000646936	0.000728072
K00121	0.000959867	0.000494835	0.000727351
K01599	0.000741872	0.0007122	0.000727036
K03832	0.000647619	0.000805244	0.000726432
K03664	0.000724976	0.00072536	0.000725168
K03562	0.000772346	0.000677354	0.00072485
K00215	0.000749229	0.000700441	0.000724835
K03517	0.000788161	0.000661015	0.000724588
K12573	0.00077223	0.000676749	0.00072449
K00426	0.00089043	0.000555814	0.000723122
K03466	0.000769885	0.000672964	0.000721424
K02433	0.000751022	0.000689671	0.000720346
K00337	0.000775228	0.000665062	0.000720145
K01945	0.000695283	0.000742623	0.000718953
K07056	0.000614553	0.000822568	0.00071856
K00432	0.000624396	0.000812011	0.000718203
K01638	0.000868485	0.000567654	0.000718069
K00793	0.000761454	0.000674185	0.000717819
K02073	0.000678604	0.000756884	0.000717744
K01255	0.000711715	0.000723469	0.000717592
K00554	0.000785345	0.000649772	0.000717558
K03686	0.000715	0.000719827	0.000717414
K01883	0.000762448	0.000672369	0.000717408
K00954	0.000776405	0.000657997	0.000717201
K00658	0.000910417	0.000523403	0.00071691
K03110	0.000760325	0.000672618	0.000716472
K01704	0.00068434	0.00074485	0.000714595
K00526	0.00087058	0.000557761	0.00071417
K02558	0.000747864	0.000680387	0.000714125
K02838	0.000741928	0.000686112	0.00071402
K01658	0.00072453	0.000700182	0.000712356
K03568	0.00063831	0.000785964	0.000712137
K03149	0.000761066	0.000659499	0.000710283
K00135	0.000720395	0.000698762	0.000709578
K03711	0.000676937	0.000740666	0.000708801
K01007	0.000712907	0.000702424	0.000707665
K00655	0.000604518	0.00081	0.000707259
K00606	0.000788286	0.000625142	0.000706714
K07712	0.000744877	0.000668105	0.000706491
K03439	0.000807137	0.000604921	0.000706029
K00404	0.000726793	0.000685196	0.000705995
K02968	0.000719277	0.000692511	0.000705894
K00341	0.000756902	0.0006544	0.000705651
K03217	0.000697552	0.000713613	0.000705583
K03924	0.000760276	0.000649983	0.00070513
K01736	0.000774503	0.000635059	0.000704781
K00574	0.000638638	0.000770595	0.000704617
K00995	0.00072487	0.000683749	0.00070431
K09810	0.000749753	0.000655033	0.000702393
K00311	0.000753853	0.000650644	0.000702248
K02909	0.000790542	0.000611722	0.000701132
K02015	0.000631727	0.000770528	0.000701128
K02888	0.000682201	0.0007196	0.000700901
K00647	0.000762055	0.000637261	0.000699658
K03768	0.000725943	0.000673046	0.000699495
K01589	0.000701036	0.000697867	0.000699452
K00147	0.000710099	0.000686245	0.000698172
K09710	0.000797406	0.000597103	0.000697255
K09767	0.000620085	0.000772926	0.000696506
K03782	0.000751091	0.000641268	0.000696179
K00796	0.000771513	0.000616557	0.000694035
K01524	0.000697258	0.000690586	0.000693922
K00381	0.000734092	0.00065044	0.000692266
K03775	0.000679962	0.000704013	0.000691988
K01693	0.000793947	0.000588338	0.000691143
K02895	0.00070386	0.000677083	0.000690471
K00831	0.00072467	0.000656265	0.000690468
K04751	0.000607929	0.000770744	0.000689337
K03286	0.000572269	0.000805328	0.000688799
K10773	0.000766137	0.000611322	0.00068873
K02834	0.000716726	0.000660462	0.000688594
K01972	0.000748925	0.000623969	0.000686447
K00765	0.000721067	0.000651684	0.000686375
K01092	0.00071591	0.000655961	0.000685935
K01627	0.000727639	0.000643344	0.000685491
K09747	0.000754695	0.000616202	0.000685449
K03564	0.000597065	0.000773387	0.000685226
K01920	0.000751362	0.000618827	0.000685095
K04079	0.000669301	0.000700675	0.000684988
K03168	0.000843243	0.00052285	0.000683046
K04755	0.000815191	0.000549236	0.000682213
K00164	0.000802487	0.000561253	0.00068187
K07263	0.000514468	0.000849197	0.000681833
K04042	0.000684061	0.000676735	0.000680398
K01657	0.000671396	0.000687255	0.000679325
K02114	0.000579744	0.000776699	0.000678222
K02037	0.000700088	0.00065629	0.000678189
K03413	0.000463607	0.000891681	0.000677644
K01159	0.000741746	0.000613127	0.000677437
K03431	0.000719006	0.000632689	0.000675847
K00140	0.000704947	0.000645666	0.000675306
K03325	0.000767943	0.000580787	0.000674365
K00338	0.000811007	0.000535239	0.000673123
K02040	0.000648578	0.000697283	0.00067293
K03218	0.000707656	0.000634829	0.000671243
K00262	0.000729812	0.000606897	0.000668355
K02517	0.00062736	0.000707717	0.000667539
K00412	0.000575829	0.00075846	0.000667144
K01029	0.000891212	0.00043823	0.000664721
K03550	0.000648932	0.000678809	0.00066387
K02653	0.000614959	0.000711905	0.000663432
K00013	0.000676078	0.000650443	0.000663261
K07112	0.000554726	0.000771722	0.000663224
K13926	0.000648636	0.000674936	0.000661786
K00334	0.000744287	0.00057845	0.000661368
K00249	0.000844008	0.000477062	0.000660535
K04761	0.000568439	0.000750939	0.000659689
K07007	0.000675597	0.000641524	0.000658561
K02028	0.000572882	0.000742807	0.000657844
K02535	0.000616445	0.00069913	0.000657787
K00963	0.000699586	0.00061508	0.000657333
K07258	0.000685774	0.000628876	0.000657325
K03665	0.000667809	0.000645779	0.000656794
K06187	0.000759773	0.000553609	0.000656691
K03060	0.000683388	0.000627721	0.000655555
K03545	0.000589831	0.000718369	0.0006541
K07657	0.000692703	0.000615357	0.00065403
K06178	0.000786308	0.000520051	0.000653179
K02050	0.000754845	0.000549957	0.000652401
K03650	0.000629833	0.000668647	0.00064924
K15738	0.000691718	0.000606405	0.000649062
K01886	0.00069823	0.000598579	0.000648405
K00023	0.000631008	0.000665798	0.000648403
K03654	0.000593639	0.000703034	0.000648337
K01749	0.000650569	0.00064559	0.000648079
K02528	0.000654311	0.000633905	0.000644108
K01520	0.000672063	0.000613354	0.000642709
K02913	0.000630817	0.000654111	0.000642464
K06193	0.000732683	0.000551304	0.000641994
K06189	0.000604043	0.000679825	0.000641934
K01609	0.000700946	0.00058189	0.000641418
K02904	0.000589192	0.000693376	0.000641284
K01810	0.000602	0.000680028	0.000641014
K00641	0.000620873	0.000658197	0.000639535
K03118	0.000554478	0.000724017	0.000639247
K01591	0.000713301	0.000564039	0.00063867
K01129	0.000666914	0.00060946	0.000638187
K08301	0.000625602	0.000649521	0.000637561
K00616	0.000679043	0.000594244	0.000636643
K01439	0.000647412	0.000623242	0.000635327
K03555	0.00065544	0.000615213	0.000635326
K05366	0.000601145	0.000668723	0.000634934
K03071	0.000651432	0.000617041	0.000634236
K00573	0.000469153	0.000798878	0.000634015
K07240	0.000558122	0.000708538	0.00063333
K02038	0.00065305	0.000612645	0.000632847
K00645	0.000695095	0.000570503	0.000632799
K15633	0.000697414	0.000567649	0.000632531
K01409	0.000624156	0.00064048	0.000632318
K03593	0.000646263	0.00061625	0.000631257
K01807	0.000562794	0.000698023	0.000630409
K03656	0.00055349	0.000706867	0.000630178
K04763	0.000624206	0.000634019	0.000629112
K03092	0.000574187	0.000678923	0.000626555
K01262	0.000635742	0.000617251	0.000626497
K00330	0.00057231	0.000679186	0.000625748
K01695	0.000616258	0.000634551	0.000625404
K03978	0.000590724	0.000658038	0.000624381
K00970	0.000617811	0.000629734	0.000623772
K02556	0.000477579	0.00076983	0.000623704
K00228	0.000629279	0.000616321	0.0006228
K02621	0.000700641	0.000544829	0.000622735
K06153	0.000568608	0.000676121	0.000622365
K00336	0.000662513	0.000582211	0.000622362
K07390	0.000611903	0.000631423	0.000621663
K01925	0.000626593	0.000616115	0.000621354
K02428	0.00058841	0.000651954	0.000620182
K01056	0.000638659	0.000600889	0.000619774
K00798	0.000509052	0.000729447	0.00061925
K02049	0.000723018	0.000515186	0.000619102
K01420	0.000476246	0.00076031	0.000618278
K02860	0.000649886	0.000585692	0.000617789
K03572	0.000691021	0.000542173	0.000616597
K09748	0.000642464	0.000590716	0.00061659
K03821	0.000526991	0.000703537	0.000615264
K01775	0.00061848	0.000609669	0.000614074
K02523	0.000634601	0.000592815	0.000613708
K00012	0.000614465	0.000609235	0.00061185
K14058	0.000572995	0.000648797	0.000610896
K06959	0.000676986	0.000544694	0.00061084
K01012	0.000658761	0.000562567	0.000610664
K05540	0.000598336	0.000621523	0.00060993
K01640	0.000575682	0.000643615	0.000609649
K03980	0.000621516	0.000595844	0.00060868
K06041	0.000617364	0.000599768	0.000608566
K03687	0.000570844	0.000643644	0.000607244
K03587	0.000538874	0.000675251	0.000607063
K00925	0.00055131	0.00066264	0.000606975
K03101	0.000613174	0.000600257	0.000606716
K07552	0.000569286	0.000642313	0.0006058
K05788	0.000609544	0.000601368	0.000605456
K00604	0.000597491	0.000613327	0.000605409
K01892	0.000610885	0.00059805	0.000604468
K01735	0.000570631	0.000637449	0.00060404
K03310	0.00067634	0.000531643	0.000603992
K05896	0.000571906	0.000634121	0.000603014
K07397	0.000619455	0.000582354	0.000600905
K00285	0.0006883	0.000512258	0.000600279
K13628	0.00059097	0.000608899	0.000599934
K02687	0.000585283	0.000612551	0.000598917
K01669	0.000495756	0.000701966	0.000598861
K03609	0.000648012	0.000547769	0.00059789
K00800	0.000612509	0.000582877	0.000597693
K06180	0.000638195	0.000557043	0.000597619
K01079	0.000612684	0.000582533	0.000597608
K01890	0.000623101	0.000571064	0.000597083
K02113	0.000527503	0.000666645	0.000597074
K00145	0.000537782	0.000654554	0.000596168
K00812	0.000787205	0.000404458	0.000595832
K02907	0.00066584	0.000525642	0.000595741
K08289	0.000605538	0.000585931	0.000595735
K00767	0.00065065	0.000539074	0.000594862
K02316	0.000574623	0.00061422	0.000594421
K06920	0.000622945	0.00056504	0.000593992
K03787	0.000628971	0.000558658	0.000593815
K03769	0.000508652	0.000677877	0.000593264
K04759	0.000675419	0.000511026	0.000593222
K00097	0.000626094	0.000560089	0.000593091
K00941	0.00059647	0.000589118	0.000592794
K04764	0.000548321	0.000637111	0.000592716
K17103	0.000565667	0.000619013	0.00059234
K02051	0.000601777	0.000582431	0.000592104
K00931	0.000569681	0.000613348	0.000591514
K00339	0.000589231	0.000592235	0.000590733
K03641	0.0006341	0.000546812	0.000590456
K02897	0.000610418	0.000569043	0.00058973
K00343	0.000581876	0.000597225	0.000589551
K07708	0.000552352	0.000625535	0.000588943
K02916	0.000613468	0.000564191	0.000588829
K02274	0.00053478	0.000642738	0.000588759
K12339	0.000615257	0.000561762	0.000588509
K07462	0.000586126	0.00059055	0.000588338
K06213	0.000550477	0.000624538	0.000587507
K03841	0.000658529	0.000516096	0.000587313
K03501	0.000540489	0.000633503	0.000586996
K13038	0.000586354	0.000582736	0.000584545
K07277	0.000549249	0.000617953	0.000583601
K02652	0.000537998	0.000627823	0.000582911
K03560	0.000621825	0.000543646	0.000582735
K00982	0.000595992	0.000569308	0.00058265
K03585	0.000529004	0.000634028	0.000581516
K09117	0.000556722	0.000605995	0.000581358
K00333	0.000541526	0.000618987	0.000580257
K02503	0.000564169	0.00059308	0.000578625
K03499	0.000567307	0.000589766	0.000578536
K01613	0.000546775	0.000610087	0.000578431
K03177	0.00061611	0.000539197	0.000577654
K03588	0.000481363	0.000673272	0.000577317
K06287	0.000448651	0.000704623	0.000576637
K00405	0.00052226	0.000630816	0.000576538
K00253	0.00065226	0.00049991	0.000576085
K00677	0.000612735	0.000539111	0.000575923
K01028	0.000731478	0.00041796	0.000574719
K13292	0.000572281	0.000575693	0.000573987
K03179	0.000544045	0.000602883	0.000573464
K01778	0.00057352	0.00057093	0.000572225
K02575	0.000545322	0.000597356	0.000571339
K00942	0.000533638	0.00060765	0.000570644
K00123	0.000491493	0.000648949	0.000570221
K00766	0.000561067	0.000578888	0.000569978
K15724	0.000495105	0.000641272	0.000568189
K14170	0.000573035	0.000562464	0.000567749
K03666	0.000586727	0.000546803	0.000566765
K03100	0.000557692	0.000575143	0.000566417
K03438	0.000527407	0.000602715	0.000565061
K00620	0.000576187	0.000553679	0.000564933
K03270	0.000625468	0.000502636	0.000564052
K04488	0.000605757	0.000521643	0.0005637
K06177	0.00059732	0.000529498	0.000563409
K02427	0.000536289	0.00058954	0.000562914
K07391	0.000602448	0.000521867	0.000562157
K03685	0.000543379	0.000579699	0.000561539
K05515	0.000485476	0.000637445	0.00056146
K07323	0.000565583	0.000557143	0.000561363
K02557	0.000435674	0.000686965	0.00056132
K07735	0.000596241	0.000526228	0.000561234
K06958	0.000550292	0.000571179	0.000560735
K03210	0.000544382	0.000574789	0.000559585
K05524	0.000671107	0.000447755	0.000559431
K00057	0.000516488	0.000601611	0.000559049
K00278	0.00059764	0.000519144	0.000558392
K03801	0.000600376	0.000512546	0.000556461
K00990	0.000590545	0.000520143	0.000555344
K03631	0.000602293	0.000508315	0.000555304
K03667	0.000521124	0.000589484	0.000555304
K03640	0.000612022	0.000498097	0.000555059
K14260	0.000518273	0.000589262	0.000553767
K05807	0.000541342	0.00056541	0.000553376
K04083	0.000560264	0.00054579	0.000553027
K03578	0.000514791	0.000590196	0.000552493
K07568	0.000569467	0.000535195	0.000552331
K07814	0.000317301	0.000786845	0.000552073
K11720	0.000553961	0.000547933	0.000550947
K02372	0.000576061	0.000525832	0.000550946
K07115	0.000589595	0.000508947	0.000549271
K07659	0.000605934	0.000492517	0.000549226
K14682	0.000516341	0.000581916	0.000549128
K02047	0.000530803	0.00056737	0.000549087
K02016	0.000383728	0.000714322	0.000549025
K00783	0.00057751	0.000519968	0.000548739
K03215	0.000455855	0.000641161	0.000548508
K02340	0.000517538	0.000577352	0.000547445
K00974	0.000514853	0.000579403	0.000547128
K00858	0.000572966	0.000520912	0.000546939
K06891	0.00061112	0.000482632	0.000546876
K07058	0.000496231	0.000596905	0.000546568
K03284	0.000559546	0.000532725	0.000546135
K02160	0.000561823	0.0005228	0.000542311
K00014	0.00049715	0.000585919	0.000541535
K05837	0.000473934	0.000608061	0.000540998
K01633	0.00043997	0.000641782	0.000540876
K04066	0.000517471	0.000561553	0.000539512
K02492	0.000511339	0.000566819	0.000539079
K02435	0.000609535	0.000467059	0.000538297
K01579	0.00066453	0.000407174	0.000535852
K03498	0.000418321	0.000652636	0.000535479
K01419	0.000564416	0.000504741	0.000534579
K02072	0.000664427	0.000403905	0.000534166
K02437	0.000521096	0.000545939	0.000533518
K11927	0.000463529	0.000603426	0.000533477
K02563	0.000522492	0.000543212	0.000532852
K00254	0.000471309	0.00059207	0.00053169
K00252	0.000578297	0.000484668	0.000531483
K00162	0.000668888	0.00039305	0.000530969
K07636	0.000563553	0.000494401	0.000528977
K07304	0.000562604	0.000493451	0.000528027
K07025	0.00043575	0.000619009	0.000527379
K00362	0.000490978	0.000560863	0.000525921
K06949	0.000523786	0.000527712	0.000525749
K04047	0.000456132	0.000593707	0.000524919
K03786	0.000484677	0.000565111	0.000524894
K05808	0.00042247	0.000627102	0.000524786
K01929	0.000537744	0.000510579	0.000524162
K11753	0.000511533	0.000536097	0.000523815
K03570	0.000556177	0.000489264	0.000522721
K01969	0.000600072	0.000444961	0.000522517
K04760	0.000512605	0.000532078	0.000522341
K07091	0.000513635	0.000529927	0.000521781
K07567	0.000539988	0.000502259	0.000521124
K01928	0.00052968	0.000511281	0.00052048
K01362	0.000411556	0.000628729	0.000520142
K02046	0.000458735	0.000579113	0.000518924
K06179	0.000522002	0.000514654	0.000518328
K01772	0.000505192	0.000530845	0.000518018
K00075	0.000473379	0.000559716	0.000516548
K06916	0.000536019	0.000496482	0.000516251
K00568	0.000519965	0.000511736	0.00051585
K03216	0.000519911	0.000511116	0.000515514
K09760	0.000409023	0.000619484	0.000514254
K13643	0.000562487	0.000465287	0.000513887
K02012	0.000365639	0.000662081	0.00051386
K01207	0.00051482	0.000512279	0.000513549
K00537	0.000491574	0.000534039	0.000512806
K02343	0.000566957	0.000458581	0.000512769
K02045	0.000503217	0.000520914	0.000512065
K06997	0.000477305	0.000545653	0.000511479
K07447	0.000494748	0.000527191	0.00051097
K00806	0.000474769	0.000546513	0.000510641
K03073	0.000430939	0.000589937	0.000510438
K01918	0.000495635	0.000523901	0.000509768
K02501	0.000521833	0.000497195	0.000509514
K11085	0.000477219	0.000540837	0.000509028
K01414	0.000453487	0.000562686	0.000508086
K07320	0.000525693	0.000490028	0.000507861
K02346	0.00049217	0.000522555	0.000507363
K02911	0.000594998	0.000418154	0.000506576
K03529	0.000515647	0.00049601	0.000505828
K00074	0.00050095	0.000508842	0.000504896
K00832	0.000510598	0.00049827	0.000504434
K08300	0.000556263	0.00044969	0.000502977
K05794	0.000574816	0.00042956	0.000502188
K03282	0.000459414	0.000544324	0.000501869
K01803	0.000453767	0.000547875	0.000500821
K06969	0.00047806	0.000522114	0.000500087
K08311	0.000439999	0.000559055	0.000499527
K00979	0.000568151	0.000429794	0.000498973
K03722	0.000382866	0.00061462	0.000498743
K02553	0.000533117	0.00046094	0.000497028
K09989	0.000550422	0.000442481	0.000496452
K02301	0.000509089	0.000483765	0.000496427
K07102	0.000459045	0.000533214	0.00049613
K12340	0.000435034	0.000554263	0.000494648
K07665	0.00046758	0.000521129	0.000494355
K03408	0.000435585	0.000552859	0.000494222
K07175	0.000372139	0.000615948	0.000494044
K09773	0.000425115	0.000562527	0.000493821
K01770	0.000496507	0.000489666	0.000493087
K03599	0.000374683	0.000610836	0.00049276
K02032	0.000405398	0.000579271	0.000492334
K03116	0.000429302	0.000553673	0.000491487
K00099	0.000466502	0.000514318	0.00049041
K08973	0.000539822	0.000440697	0.000490259
K02536	0.000537864	0.000442381	0.000490123
K07043	0.000355985	0.000622619	0.000489302
K00406	0.000353832	0.000621436	0.000487634
K04087	0.00037894	0.000596233	0.000487586
K09812	0.000443962	0.000531126	0.000487544
K05595	0.000386563	0.0005865	0.000486531
K03592	0.000349364	0.000623682	0.000486523
K01256	0.000516257	0.000453433	0.000484845
K00950	0.000464094	0.000504996	0.000484545
K01912	0.000414246	0.000554044	0.000484145
K07638	0.000444909	0.000519589	0.000482249
K07576	0.000420951	0.000541851	0.000481401
K07560	0.000520057	0.000442382	0.00048122
K07516	0.000333032	0.000627685	0.000480359
K06173	0.00053248	0.000427552	0.000480016
K00286	0.000469119	0.00049074	0.00047993
K02013	0.000373049	0.000585294	0.000479171
K03981	0.00044689	0.000510153	0.000478522
K06024	0.000489231	0.000467155	0.000478193
K08218	0.000431508	0.000520975	0.000476241
K03415	0.000344289	0.00060696	0.000475624
K11754	0.000468732	0.000481463	0.000475098
K08738	0.000289601	0.000659852	0.000474726
K03549	0.000397119	0.000551873	0.000474496
K13288	0.000419373	0.000528851	0.000474112
K00891	0.00045933	0.00048736	0.000473345
K00390	0.000437227	0.000509191	0.000473209
K04044	0.000461682	0.000484496	0.000473089
K06901	0.00055581	0.000387764	0.000471787
K00791	0.000458758	0.000482982	0.00047087
K01679	0.000561598	0.000378533	0.000470066
K01595	0.000487938	0.000451108	0.000469523
K02276	0.000393023	0.000545957	0.00046949
K00956	0.000440539	0.000496361	0.00046845
K03621	0.000394298	0.00054179	0.000468044
K06890	0.000405657	0.000529631	0.000467644
K00605	0.000447559	0.000486887	0.000467223
K02657	0.000515786	0.000418624	0.000467205
K00459	0.000473516	0.000459534	0.000466525
K03312	0.000525709	0.00040528	0.000465495
K03673	0.000368471	0.000559726	0.000464098
K07042	0.00040165	0.000524134	0.000462892
K00241	0.000439262	0.000484156	0.000461709
K00287	0.000425999	0.000496031	0.000461015
K06142	0.000334537	0.000585072	0.000459804
K03676	0.000500843	0.000418095	0.000459469
K01790	0.000340624	0.000576957	0.00045879
K03771	0.000390058	0.000526953	0.000458506
K00760	0.000484177	0.000432569	0.000458373
K00763	0.000505981	0.000407352	0.000456667
K00901	0.000368627	0.00054448	0.000456554
K01840	0.000565332	0.000347764	0.000456548
K02302	0.000512591	0.00039991	0.00045625
K01950	0.000466051	0.000446339	0.000456195
K03925	0.00032394	0.000586181	0.00045506
K02406	0.000320115	0.000589802	0.000454958
K02221	0.000461136	0.000448244	0.00045469
K03814	0.000397402	0.000511708	0.000454555
K10563	0.000439034	0.000469649	0.000454341
K00457	0.000528634	0.000379806	0.00045422
K11189	0.000424994	0.000482076	0.000453535
K01776	0.000445714	0.000460822	0.000453268
K00795	0.000475485	0.000430928	0.000453207
K07146	0.000536996	0.000368838	0.000452917
K00981	0.000445749	0.000459419	0.000452584
K09913	0.000448466	0.000454996	0.000451731
K03589	0.000416244	0.000487078	0.000451661
K02071	0.00051713	0.000384963	0.000451047
K02662	0.000405874	0.000495541	0.000450708
K00946	0.000457433	0.000443595	0.000450514
K07301	0.000439164	0.00046154	0.000450352
K05782	0.000553704	0.000346758	0.000450231
K07044	0.000702521	0.000196737	0.000449629
K06181	0.00052072	0.000375816	0.000448268
K03327	0.000444564	0.000451936	0.00044825
K03608	0.000466397	0.000429907	0.000448152
K03470	0.000439624	0.000454664	0.000447144
K03637	0.000352495	0.000537731	0.000445113
K00161	0.000543466	0.000344309	0.000443887
K03809	0.000549633	0.000337904	0.000443769
K08484	0.000624697	0.000262526	0.000443611
K03469	0.000330242	0.000556369	0.000443306
K00281	0.000425079	0.00045998	0.000442529
K09889	0.000393093	0.000489821	0.000441457
K07147	0.00027435	0.000608448	0.000441399
K11749	0.000469835	0.00041277	0.000441303
K01032	0.000646452	0.000235566	0.000441009
K03781	0.000524378	0.000356667	0.000440523
K04773	0.000362108	0.000517001	0.000439554
K07220	0.000272909	0.000605734	0.000439321
K03639	0.000362116	0.000516007	0.000439062
K03169	0.000321836	0.000553686	0.000437761
K01356	0.000367257	0.000506639	0.000436948
K03557	0.000448084	0.000423905	0.000435995
K01061	0.000352256	0.000518804	0.00043553
K03574	0.000360727	0.000510295	0.000435511
K03098	0.000440899	0.00042907	0.000434984
K03774	0.000466535	0.000402937	0.000434736
K01451	0.000345378	0.000524005	0.000434692
K02453	0.000425948	0.000442698	0.000434323
K03820	0.000443398	0.000423861	0.000433629
K03075	0.000459199	0.000405365	0.000432282
K01690	0.000421402	0.000442911	0.000432156
K01488	0.000442448	0.000421559	0.000432004
K03642	0.000481656	0.000380417	0.000431037
K07566	0.000401065	0.000459715	0.00043039
K07262	0.000401349	0.000458386	0.000429867
K07082	0.000406058	0.000453242	0.00042965
K01011	0.000420862	0.000436187	0.000428525
K09761	0.000395653	0.000460753	0.000428203
K00761	0.00045121	0.000400004	0.000425607
K00833	0.000447303	0.000403116	0.000425209
K03733	0.000409502	0.000439605	0.000424554
K03308	0.000440561	0.000406498	0.000423529
K09781	0.000396939	0.000448265	0.000422602
K02658	0.000419203	0.000425973	0.000422588
K15987	0.00044381	0.000401259	0.000422535
K00275	0.000479494	0.000363701	0.000421598
K09768	0.000526405	0.000315341	0.000420873
K08309	0.000425207	0.000416302	0.000420755
K02660	0.000429568	0.000411326	0.000420447
K01847	0.000448788	0.000392006	0.000420397
K01031	0.000597279	0.000242726	0.000420002
K01966	0.000426718	0.000411903	0.000419311
K01659	0.000474781	0.000363338	0.000419059
K04084	0.000385717	0.000451954	0.000418835
K07152	0.000258692	0.00057812	0.000418406
K12262	0.000320484	0.000511723	0.000416104
K02666	0.000384766	0.000447089	0.000415928
K09922	0.000398168	0.000433172	0.00041567
K00507	0.000450228	0.000379643	0.000414936
K01712	0.00047995	0.000349297	0.000414624
K07484	0.000616743	0.000210471	0.000413607
K10764	0.000408655	0.00041779	0.000413223
K02654	0.000386118	0.000440156	0.000413137
K02400	0.000325452	0.000499806	0.000412629
K04085	0.00049034	0.000334786	0.000412563
K00748	0.00036348	0.000460906	0.000412193
K01525	0.000391977	0.000431258	0.000411618
K06190	0.000358896	0.000463486	0.000411191
K00219	0.000574053	0.000248002	0.000411027
K01607	0.000584026	0.000237241	0.000410634
K02056	0.00035314	0.000466808	0.000409974
K02456	0.000406757	0.000410937	0.000408847
K03616	0.000457424	0.000358727	0.000408075
K01448	0.000279112	0.000535485	0.000407298
K01745	0.000482211	0.000331966	0.000407089
K03601	0.000398978	0.000414431	0.000406705
K04088	0.000310797	0.000501096	0.000405947
K09861	0.000379707	0.000431034	0.000405371
K00413	0.000289148	0.000521184	0.000405166
K02419	0.000352555	0.000456523	0.000404539
K06923	0.000422965	0.000386006	0.000404486
K09159	0.000448698	0.000358868	0.000403783
K16090	0.000337463	0.000469706	0.000403585
K02011	0.000353192	0.000452781	0.000402987
K04096	0.000397885	0.000407613	0.000402749
K03417	0.000461656	0.000343307	0.000402481
K03575	0.0003884	0.000414256	0.000401328
K09774	0.000326619	0.000474699	0.000400659
K01126	0.000319208	0.000481991	0.000400599
K00104	0.000391734	0.000405457	0.000398596
K10806	0.000460247	0.000336584	0.000398415
K02502	0.000452124	0.000344208	0.000398166
K00411	0.000300084	0.000494426	0.000397255
K03892	0.000457399	0.000334855	0.000396127
K01070	0.000449349	0.000342889	0.000396119
K02474	0.00047602	0.000315742	0.000395881
K02529	0.000321691	0.000469461	0.000395576
K00242	0.000391038	0.000399353	0.000395196
K00758	0.000412257	0.000377992	0.000395125
K00818	0.000328976	0.000460546	0.000394761
K11175	0.000370459	0.000418118	0.000394289
K11752	0.000421306	0.00036651	0.000393908
K00945	0.000495395	0.000291949	0.000393672
K06134	0.000467624	0.000319592	0.000393608
K00943	0.000373294	0.000413309	0.000393302
K02914	0.00041168	0.000374779	0.000393229
K00549	0.000502291	0.000284073	0.000393182
K00681	0.000318024	0.000467676	0.00039285
K01596	0.000408562	0.000375688	0.000392125
K00639	0.000470641	0.000313579	0.00039211
K09001	0.000447322	0.000336295	0.000391808
K06925	0.00038694	0.000396594	0.000391767
K02018	0.00034947	0.000432754	0.000391112
K07154	0.00042637	0.000354741	0.000390556
K07008	0.000394214	0.000386237	0.000390226
K02455	0.000460311	0.00031904	0.000389675
K02410	0.000296684	0.000480393	0.000388539
K08305	0.000351781	0.000424202	0.000387992
K01523	0.000308181	0.00046733	0.000387756
K03586	0.000422187	0.000352001	0.000387094
K03635	0.000322697	0.000451031	0.000386864
K02010	0.000328206	0.000444459	0.000386333
K09788	0.000530581	0.000239446	0.000385013
K04561	0.000350066	0.000419396	0.000384731
K00101	0.000422929	0.000345954	0.000384442
K10763	0.000372762	0.000395114	0.000383938
K00975	0.000314211	0.000451282	0.000382747
K02053	0.000365636	0.000398557	0.000382097
K17218	0.000441676	0.000322312	0.000381994
K02005	0.000293406	0.000470431	0.000381918
K13766	0.000369044	0.000394502	0.000381773
K06980	0.000354779	0.000408043	0.000381411
K01968	0.00039743	0.000365266	0.000381348
K01644	0.000228954	0.000533092	0.000381023
K01894	0.000397463	0.00036083	0.000379147
K01095	0.000372077	0.000385296	0.000378687
K01497	0.000551391	0.000205938	0.000378665
K15727	0.000278972	0.000477907	0.00037844
K01737	0.000387834	0.000366815	0.000377324
K03502	0.00043567	0.000318892	0.000377281
K02055	0.000334707	0.000419484	0.000377095
K03536	0.000361697	0.000392467	0.000377082
K03503	0.000395332	0.000357888	0.00037661
K08591	0.000296047	0.000456308	0.000376178
K00332	0.000278448	0.000473214	0.000375831
K03407	0.000279258	0.000471953	0.000375606
K00797	0.000212095	0.000537503	0.000374799
K07137	0.000285995	0.000463252	0.000374623
K03750	0.00026005	0.000488801	0.000374426
K07305	0.000392466	0.000356051	0.000374259
K02275	0.000267562	0.000479634	0.000373598
K04762	0.000394401	0.000352758	0.00037358
K00036	0.000380081	0.000365266	0.000372674
K01246	0.000374844	0.000369979	0.000372412
K01825	0.000507117	0.000237271	0.000372194
K14267	0.000349262	0.000393083	0.000371173
K01496	0.000313233	0.000428697	0.000370965
K00067	0.00029757	0.00044395	0.00037076
K03182	0.00033128	0.000409675	0.000370477
K07481	0.000316506	0.00042396	0.000370233
K01625	0.000295589	0.000444496	0.000370043
K00919	0.000327575	0.000411685	0.00036963
K07039	0.000471724	0.000266921	0.000369323
K11103	0.00034345	0.000395113	0.000369281
K07054	0.00035286	0.000385078	0.000368969
K00688	0.000352508	0.000385081	0.000368794
K02806	0.000286473	0.000450322	0.000368397
K01584	0.000246384	0.000489111	0.000367748
K10680	0.000251165	0.000482773	0.000366969
K04744	0.000314497	0.000418133	0.000366315
K00684	0.000390348	0.000341759	0.000366054
K15977	0.000303049	0.00042697	0.00036501
K02392	0.00026815	0.000461236	0.000364693
K08483	0.000211074	0.000517587	0.00036433
K03634	0.000328672	0.000399671	0.000364171
K01953	0.000349762	0.000377841	0.000363801
K01533	0.000304206	0.000422574	0.00036339
K03412	0.000308025	0.0004186	0.000363312
K01711	0.000415536	0.000310807	0.000363171
K02493	0.000318931	0.000406796	0.000362863
K06876	0.000321479	0.000403595	0.000362537
K09803	0.000632733	9.16018e-05	0.000362167
K03185	0.000406166	0.000317183	0.000361674
K11073	0.000307616	0.000414398	0.000361007
K05539	0.000383064	0.000338048	0.000360556
K03558	0.000340424	0.00037898	0.000359702
K03717	0.000170688	0.000548621	0.000359654
K03271	0.000256528	0.000462577	0.000359553
K00428	0.000319403	0.000397825	0.000358614
K01515	0.000329113	0.000387442	0.000358278
K07024	0.000244762	0.000471769	0.000358265
K00111	0.000348968	0.000365139	0.000357054
K09158	0.00033797	0.000375629	0.000356799
K13895	0.000389001	0.000323897	0.000356449
K03648	0.000363887	0.000348595	0.000356241
K00936	0.000106728	0.000603699	0.000355214
K03584	0.000302291	0.000408001	0.000355146
K03975	0.000297649	0.000412238	0.000354943
K00685	0.000366661	0.000342548	0.000354604
K03600	0.00032346	0.000385303	0.000354382
K03571	0.000268738	0.000439355	0.000354047
K09014	0.000470015	0.000237981	0.000353998
K01802	0.000413072	0.000294557	0.000353814
K06182	0.000246345	0.000461026	0.000353686
K01716	0.000300482	0.000406198	0.00035334
K01428	0.000430887	0.000275346	0.000353116
K06896	0.000268741	0.000437457	0.000353099
K06200	0.000419129	0.000285682	0.000352405
K03684	0.000450688	0.000251161	0.000350925
K05560	0.000473095	0.000228595	0.000350845
K00108	0.000454013	0.000247301	0.000350657
K00540	0.000281289	0.000419506	0.000350397
K03646	0.00041725	0.000283545	0.000350397
K13634	0.000238194	0.000461052	0.000349623
K13894	0.000361922	0.000337236	0.000349579
K02664	0.000280911	0.00041787	0.00034939
K02919	0.000418164	0.000280493	0.000349328
K00864	0.000357117	0.000339397	0.000348257
K06076	0.000315678	0.000379588	0.000347633
K02394	0.000289216	0.00040564	0.000347428
K03690	0.00035808	0.000335938	0.000347009
K02058	0.000277886	0.000414841	0.000346364
K02020	0.000258878	0.000433782	0.00034633
K02667	0.000351515	0.000341045	0.00034628
K09125	0.000320861	0.000371699	0.00034628
K03770	0.000257201	0.000433728	0.000345465
K13821	0.000365059	0.000325679	0.000345369
K01424	0.000328415	0.00036213	0.000345272
K04754	0.000280918	0.000409066	0.000344992
K17713	0.000355737	0.000334217	0.000344977
K07053	0.000280474	0.000409174	0.000344824
K07493	0.000268903	0.000420592	0.000344748
K03789	0.0002804	0.000407967	0.000344183
K03802	0.000181888	0.000505987	0.000343938
K01534	0.000241146	0.000445595	0.000343371
K00124	0.000278156	0.000408452	0.000343304
K01782	0.000399028	0.000287335	0.000343182
K07018	0.000364294	0.000321176	0.000342735
K02168	0.000465314	0.000219879	0.000342597
K03437	0.000340247	0.000344627	0.000342437
K01104	0.000391821	0.000292542	0.000342181
K02031	0.000247574	0.000436435	0.000342005
K10804	0.000326499	0.000356687	0.000341593
K03831	0.000221845	0.000457712	0.000339778
K05559	0.000448036	0.000231458	0.000339747
K11741	0.000338317	0.000341138	0.000339727
K03580	0.000477713	0.000201603	0.000339658
K06186	0.000318028	0.000360507	0.000339268
K00375	0.000377208	0.00030054	0.000338874
K06879	0.000326857	0.000350521	0.000338689
K09013	0.000450754	0.000226366	0.00033856
K10716	0.000343479	0.000332197	0.000337838
K07040	0.000381914	0.000292845	0.00033738
K09816	0.000479923	0.000192269	0.000336096
K07400	0.000436166	0.000235956	0.000336061
K02303	0.000277459	0.000394628	0.000336043
K06183	0.000253517	0.000418487	0.000336002
K03699	0.000260182	0.000411206	0.000335694
K05589	0.000274993	0.000395875	0.000335434
K01610	0.000416021	0.000254546	0.000335283
K00575	0.000266709	0.000403175	0.000334942
K01817	0.000293711	0.000373875	0.000333793
K00344	0.000272885	0.000394358	0.000333621
K02204	0.00031405	0.000352854	0.000333452
K02527	0.000261867	0.000404816	0.000333342
K09888	0.000285761	0.000379461	0.000332611
K09921	0.000224402	0.000440132	0.000332267
K07661	0.000501716	0.000162535	0.000332126
K10914	0.000425891	0.000238351	0.000332121
K07491	0.00037578	0.000287776	0.000331778
K03611	0.000288847	0.000372712	0.00033078
K05820	0.000279879	0.000380454	0.000330166
K02388	0.000259635	0.000400553	0.000330094
K03617	0.000289573	0.000370352	0.000329963
K00759	0.000288933	0.000370726	0.00032983
K05501	0.000149676	0.000509201	0.000329438
K05592	0.000365234	0.000293631	0.000329432
K11959	0.000359962	0.00029745	0.000328706
K06886	0.000214408	0.000442401	0.000328405
K06940	0.000264723	0.000391192	0.000327957
K04082	0.00031215	0.000342635	0.000327392
K03381	0.000522801	0.000131515	0.000327158
K03885	0.000300853	0.000353186	0.00032702
K13893	0.00029124	0.000362737	0.000326988
K01816	0.000277798	0.000374647	0.000326223
K04748	0.000347565	0.00030451	0.000326038
K02341	0.000319242	0.000332641	0.000325942
K02416	0.000240036	0.000411669	0.000325853
K03773	0.000334292	0.000316331	0.000325311
K03576	0.000451259	0.00019799	0.000324624
K06023	0.000178317	0.000470806	0.000324561
K07275	0.000254344	0.00039052	0.000322432
K02663	0.000260577	0.000383932	0.000322254
K07787	0.000277299	0.000366336	0.000321817
K00631	0.000415921	0.000227639	0.00032178
K00019	0.000378936	0.000264572	0.000321754
K03734	0.000220994	0.000420497	0.000320746
K05810	0.000331057	0.000309458	0.000320257
K08679	0.000267256	0.000373169	0.000320213
K03806	0.000292997	0.000347063	0.00032003
K02412	0.000276947	0.000362759	0.000319853
K02044	0.000259456	0.000379527	0.000319491
K01752	0.000334125	0.000304091	0.000319108
K02420	0.000266051	0.000371362	0.000318706
K01147	0.000161367	0.000476028	0.000318698
K03705	0.000217185	0.000416591	0.000316888
K00788	0.000326766	0.000306578	0.000316672
K00652	0.000281793	0.000350813	0.000316303
K09811	0.000231956	0.000400626	0.000316291
K07649	0.000182672	0.000448447	0.000315559
K00154	0.000380637	0.000250471	0.000315554
K03273	0.000182133	0.000448085	0.000315109
K02054	0.000299672	0.000330221	0.000314947
K00261	0.000320895	0.00030854	0.000314718
K02417	0.000291492	0.000337719	0.000314606
K13771	0.000270229	0.000358951	0.00031459
K04090	0.000268952	0.000360061	0.000314507
K03629	0.000365059	0.000263743	0.000314401
K01430	0.000405576	0.000221147	0.000313362
K06169	0.000454703	0.000171728	0.000313215
K11961	0.00036136	0.00026389	0.000312625
K09136	0.000361316	0.000263498	0.000312407
K04080	0.000292034	0.000330426	0.00031123
K02042	0.000353401	0.000267482	0.000310441
K09823	0.000445982	0.000174505	0.000310243
K11928	0.00041796	0.000201787	0.000309873
K03269	0.000252301	0.000367086	0.000309694
K02198	0.000296119	0.000323264	0.000309691
K08994	0.000383863	0.000235411	0.000309637
K02052	0.000286228	0.00033277	0.000309499
K11717	0.000330882	0.000287475	0.000309178
K01485	0.000252173	0.000366155	0.000309164
K00611	0.000268127	0.000348764	0.000308446
K06995	0.00018694	0.000429606	0.000308273
K00020	0.000374911	0.000241201	0.000308056
K01082	0.000308643	0.000306996	0.000307819
K05685	0.000363913	0.000249872	0.000306893
K03683	0.000436022	0.000176225	0.000306124
K05786	0.000252761	0.000357904	0.000305332
K06199	0.000219488	0.000391046	0.000305267
K03117	0.000227646	0.000381396	0.000304521
K03525	0.000326251	0.000282489	0.00030437
K08325	0.000309071	0.00029948	0.000304275
K03554	0.000209614	0.000398545	0.000304079
K01965	0.000278443	0.000328431	0.000303437
K01791	0.000353856	0.000251249	0.000302553
K11065	0.000231557	0.000373152	0.000302355
K03767	0.000269498	0.00033511	0.000302304
K07336	0.000354568	0.000248612	0.00030159
K05563	0.000409785	0.000193324	0.000301554
K01081	0.000245159	0.000356885	0.000301022
K03732	0.000380161	0.000221755	0.000300958
K00768	0.000279592	0.0003223	0.000300946
K02825	0.00024451	0.000356973	0.000300741
K03543	0.000329197	0.000272077	0.000300637
K00991	0.00022806	0.000371272	0.000299666
K04073	0.000392539	0.000206731	0.000299635
K06195	0.000232086	0.000366424	0.000299255
K02194	0.000296267	0.000302104	0.000299186
K03672	0.00031343	0.000284314	0.000298872
K05838	0.000263876	0.000333251	0.000298563
K01835	0.000268748	0.000327273	0.000298011
K06979	0.000372328	0.000222043	0.000297186
K03613	0.00026865	0.000325532	0.000297091
K11962	0.000323566	0.000270441	0.000297003
K03446	0.000259604	0.000334318	0.000296961
K09780	0.000293839	0.000299826	0.000296833
K08083	0.000278632	0.000313718	0.000296175
K02405	0.000209375	0.000382257	0.000295816
K02298	0.000326787	0.00026407	0.000295428
K03305	0.000321121	0.000268705	0.000294913
K06140	0.000256132	0.000332197	0.000294165
K02291	0.000212392	0.000375627	0.00029401
K00850	0.000265053	0.000321892	0.000293473
K07093	0.000310892	0.000275051	0.000292972
K02533	0.00021419	0.000370778	0.000292484
K06194	0.000284979	0.000299616	0.000292297
K02203	0.000379042	0.000204876	0.000291959
K14540	0.000158688	0.000424666	0.000291677
K03189	0.000349084	0.000234229	0.000291656
K03565	0.000180472	0.000402721	0.000291597
K03776	0.000199642	0.000383226	0.000291434
K05549	0.000467304	0.000113973	0.000290639
K01908	0.00027476	0.000306439	0.0002906
K03464	0.000466329	0.000114029	0.000290179
K00700	0.000242326	0.000337736	0.000290031
K09799	0.000468924	0.000109293	0.000289108
K02195	0.000267438	0.000310529	0.000288983
K00383	0.000334583	0.000243339	0.000288961
K01243	0.000349154	0.000228368	0.000288761
K00997	0.000261617	0.000314434	0.000288025
K03524	0.000225614	0.000350005	0.00028781
K01991	0.000303587	0.000271665	0.000287626
K03293	0.000470845	0.000104335	0.00028759
K13788	0.000380337	0.000194707	0.000287522
K14287	0.000245542	0.000329228	0.000287385
K01154	0.000252142	0.000322028	0.000287085
K01666	0.000385138	0.000188143	0.00028664
K05805	0.000217693	0.000354903	0.000286298
K12542	0.000242889	0.000329194	0.000286042
K02426	0.000322632	0.000247443	0.000285038
K13954	0.000425061	0.000144023	0.000284542
K00680	0.000443248	0.00012583	0.000284539
K03808	0.000244584	0.000323426	0.000284005
K03772	0.000179279	0.00038804	0.000283659
K10026	0.000309187	0.000258062	0.000283624
K07574	0.000277439	0.000289272	0.000283355
K03317	0.000264717	0.000301794	0.000283255
K00859	0.000211614	0.000354401	0.000283008
K02843	0.000170649	0.000394248	0.000282449
K09817	0.000397862	0.000166829	0.000282345
K02169	0.000191768	0.000371988	0.000281878
K10536	0.000267753	0.000295897	0.000281825
K00567	0.000261447	0.000301406	0.000281426
K01661	0.00028009	0.000281489	0.00028079
K01008	0.000201246	0.00035825	0.000279748
K00027	0.000322657	0.000236294	0.000279475
K07000	0.000219767	0.000338968	0.000279367
K07287	0.000158057	0.00039797	0.000278013
K15034	0.000228883	0.00032683	0.000277856
K15553	0.000318763	0.000236612	0.000277688
K02676	0.000239982	0.000315365	0.000277674
K09806	0.000192153	0.000362605	0.000277379
K12410	0.000335683	0.000218602	0.000277142
K15576	0.000211654	0.000342372	0.000277013
K07444	0.000168256	0.000384975	0.000276616
K00703	0.000238192	0.000314552	0.000276372
K03610	0.000287687	0.000264951	0.000276319
K07460	0.00019539	0.000356861	0.000276125
K03760	0.000216547	0.000334832	0.00027569
K12541	0.000228985	0.00032221	0.000275597
K02415	0.00020696	0.00034354	0.00027525
K00822	0.000243964	0.00030454	0.000274252
K07644	0.000263096	0.000285289	0.000274193
K02200	0.000268251	0.000279117	0.000273684
K00127	0.000187137	0.000359081	0.000273109
K00845	0.000241214	0.00030496	0.000273087
K08296	0.000262226	0.000283806	0.000273016
K03746	0.000211981	0.000333916	0.000272949
K01468	0.000290405	0.000255448	0.000272927
K01118	0.000232177	0.00031306	0.000272619
K02391	0.000181602	0.000363103	0.000272353
K05561	0.000343869	0.000200168	0.000272019
K15554	0.000342364	0.000201569	0.000271966
K01719	0.000209567	0.000334092	0.00027183
K16264	0.000273164	0.000269385	0.000271275
K16053	0.000319167	0.000222107	0.000270637
K03643	0.000197241	0.000342885	0.000270063
K01241	0.000306734	0.000233233	0.000269983
K07157	0.000178416	0.000361182	0.000269799
K07501	0.000237532	0.000301858	0.000269695
K02656	0.000250662	0.000288582	0.000269622
K04774	0.000381257	0.000157835	0.000269546
K01724	0.000237943	0.000300278	0.000269111
K12297	0.000371226	0.000166441	0.000268833
K08307	0.000171261	0.000365771	0.000268516
K00372	0.000277651	0.000259321	0.000268486
K03186	0.000237768	0.000298065	0.000267916
K11719	0.000209027	0.000324113	0.00026657
K01069	0.000239434	0.000293476	0.000266455
K01760	0.00032916	0.000203314	0.000266237
K01354	0.000263755	0.000268218	0.000265987
K07183	0.000259402	0.000271802	0.000265602
K10805	0.000332123	0.000198205	0.000265164
K09007	0.00019322	0.000335869	0.000264545
K00906	0.00017015	0.000358286	0.000264218
K08304	0.000157223	0.000371213	0.000264218
K03581	0.000309641	0.00021869	0.000264165
K09967	0.00039057	0.00013681	0.00026369
K07793	0.000231758	0.000295605	0.000263681
K00821	0.00029876	0.000228066	0.000263413
K00259	0.000317287	0.000208075	0.000262681
K03743	0.000220319	0.000304812	0.000262566
K01744	0.000246115	0.000278153	0.000262134
K14742	0.000269761	0.00025428	0.000262021
K07259	0.000175796	0.00034781	0.000261803
K07223	0.000340622	0.000182949	0.000261785
K11179	0.000407201	0.000115893	0.000261547
K02401	0.000177519	0.000345128	0.000261324
K09701	0.000190658	0.000331504	0.000261081
K03316	0.000263827	0.000257833	0.00026083
K09801	0.00021388	0.000307269	0.000260575
K02421	0.00018598	0.000335029	0.000260505
K01856	0.000361165	0.00015962	0.000260393
K13378	0.000383262	0.000136692	0.000259977
K03614	0.000242869	0.000276297	0.000259583
K01139	0.000322959	0.00019604	0.0002595
K02227	0.000162324	0.000355976	0.00025915
K02409	0.000192253	0.000325862	0.000259057
K02283	0.000289853	0.000228242	0.000259047
K08316	0.000340428	0.000176679	0.000258554
K10001	0.000187122	0.000328198	0.00025766
K05591	0.000204966	0.000309566	0.000257266
K02408	0.000198349	0.000315932	0.000257141
K02665	0.000196391	0.00031707	0.000256731
K02116	0.000236373	0.000276384	0.000256379
K07639	0.000290951	0.000221504	0.000256227
K07395	0.000237679	0.000274577	0.000256128
K09895	0.000364281	0.000147714	0.000255997
K02197	0.0002138	0.000298173	0.000255986
K02232	0.000228814	0.000282423	0.000255618
K09954	0.000161496	0.000349085	0.000255291
K03426	0.000304728	0.000205788	0.000255258
K04091	0.000328452	0.00018113	0.000254791
K15725	0.000187198	0.00032229	0.000254744
K05365	0.000326423	0.00018291	0.000254666
K15578	0.000191572	0.000317238	0.000254405
K01935	0.000257953	0.000249972	0.000253962
K03274	0.000136231	0.000371433	0.000253832
K15984	0.000292819	0.000213852	0.000253335
K02297	0.00026964	0.000236371	0.000253006
K00969	0.000234731	0.000270147	0.000252439
K05834	0.000261961	0.000242528	0.000252244
K05527	0.000263533	0.000240709	0.000252121
K07678	0.000333812	0.000170389	0.000252101
K06999	0.000178091	0.000324961	0.000251526
K02609	0.000279837	0.000220194	0.000250016
K09858	0.000228629	0.00027138	0.000250005
K01834	0.000251091	0.000248712	0.000249902
K09181	0.000143218	0.0003556	0.000249409
K16137	0.000281742	0.000215779	0.00024876
K07080	0.000274682	0.000222826	0.000248754
K02002	0.000228276	0.000269187	0.000248732
K09916	0.000330202	0.00016719	0.000248696
K15012	0.000198602	0.000295502	0.000247052
K06447	0.000329253	0.000163986	0.00024662
K07010	0.000172161	0.000320595	0.000246378
K04097	0.000239499	0.000252151	0.000245825
K02496	0.000142578	0.000348797	0.000245687
K09792	0.000174089	0.000317069	0.000245579
K02393	0.000192753	0.000297548	0.000245151
K04691	0.000286541	0.000200925	0.000243733
K04517	0.000130696	0.000356761	0.000243728
K00370	0.000212626	0.000273249	0.000242937
K06872	0.000231708	0.000252178	0.000241943
K03563	0.000331831	0.000151996	0.000241914
K11811	0.000332668	0.000150864	0.000241766
K02339	0.000152074	0.000331316	0.000241695
K01426	0.000190991	0.000292316	0.000241653
K00912	0.000218314	0.000264301	0.000241307
K00371	0.000200934	0.000281036	0.000240985
K00564	0.000266088	0.000215647	0.000240868
K01247	0.000177374	0.000303584	0.000240479
K09790	0.000322831	0.00015741	0.000240121
K02379	0.000204503	0.000275595	0.000240049
K02231	0.000214977	0.000264914	0.000239945
K03602	0.00014901	0.000329914	0.000239462
K06985	0.000176091	0.000302443	0.000239267
K16171	0.000242812	0.000235696	0.000239254
K09791	0.000188649	0.000289231	0.00023894
K01487	0.000277276	0.000199441	0.000238359
K05596	0.000202268	0.000274123	0.000238195
K01971	0.00026136	0.000214553	0.000237957
K07588	0.000204628	0.000271005	0.000237816
K03745	0.000216501	0.000259082	0.000237791
K14347	0.000254274	0.000220244	0.000237259
K15778	0.000216875	0.000257306	0.00023709
K02387	0.00016603	0.000307809	0.00023692
K00116	0.000264001	0.000209695	0.000236848
K08093	0.000135461	0.000337698	0.000236579
K00527	0.0002531	0.000219537	0.000236318
K00350	0.00021179	0.000260726	0.000236258
K06001	0.000296371	0.000175713	0.000236042
K00558	0.000228327	0.000243378	0.000235853
K11074	0.000252648	0.000217754	0.000235201
K02659	0.000224384	0.000244772	0.000234578
K01438	0.000186145	0.000282425	0.000234285
K02390	0.000174163	0.000293995	0.000234079
K07114	0.000250974	0.000216894	0.000233934
K01907	0.000127398	0.000340362	0.00023388
K02494	0.000247666	0.000219896	0.000233781
K11960	0.00025998	0.000207317	0.000233648
K02498	0.000156252	0.000310456	0.000233354
K05844	0.000269697	0.000196837	0.000233267
K17227	0.00012642	0.000339634	0.000233027
K03272	0.000182589	0.000282604	0.000232597
K05548	0.000338124	0.000126785	0.000232454
K13888	0.000257563	0.000207307	0.000232435
K00376	0.000201318	0.000263518	0.000232418
K02199	0.000192176	0.0002723	0.000232238
K04562	0.000188334	0.00027551	0.000231922
K02017	0.000197529	0.000265832	0.000231681
K00363	0.000179277	0.000283714	0.000231496
K15866	0.000217389	0.000245531	0.00023146
K16089	0.000243163	0.000219496	0.00023133
K09966	0.000318422	0.000144216	0.000231319
K03187	0.000300898	0.000161619	0.000231258
K02821	0.000131017	0.000331371	0.000231194
K17226	0.000127219	0.000334052	0.000230636
K01620	0.000238451	0.000222445	0.000230448
K00857	0.000268266	0.000192541	0.000230404
K07235	0.000307829	0.000152352	0.000230091
K13590	0.000139128	0.000319768	0.000229448
K01429	0.000261215	0.000196307	0.000228761
K09771	0.00020486	0.000252235	0.000228547
K06016	0.000153251	0.000303699	0.000228475
K02624	0.00025713	0.00019956	0.000228345
K13635	0.000265935	0.000189081	0.000227508
K00836	0.000378763	7.61342e-05	0.000227449
K00856	0.000106318	0.00034841	0.000227364
K11963	0.000242221	0.000212455	0.000227338
K00500	0.000248889	0.00020499	0.00022694
K01187	0.000212842	0.000240061	0.000226451
K07002	0.000199899	0.0002524	0.000226149
K05564	0.000308694	0.000143023	0.000225858
K07238	0.000226617	0.00022461	0.000225613
K03324	0.000211767	0.000239014	0.000225391
K01259	0.000225165	0.000224636	0.000224901
K05520	0.000240628	0.000209003	0.000224815
K06878	0.000161771	0.000287792	0.000224781
K03577	0.00014597	0.000303206	0.000224588
K00523	0.000110656	0.000338093	0.000224374
K06137	0.000183586	0.000264693	0.000224139
K09796	0.000124753	0.000323433	0.000224093
K11068	0.000231058	0.000216626	0.000223842
K10004	0.000243245	0.000203437	0.000223341
K03583	0.000216179	0.000230046	0.000223112
K06892	0.000246936	0.000199257	0.000223096
K03414	0.000131427	0.000312932	0.00022218
K09794	0.000150899	0.000292945	0.000221922
K02000	0.000202874	0.000240486	0.00022168
K07119	0.000209458	0.000233829	0.000221644
K02610	0.000258678	0.000184228	0.000221453
K07153	0.000299444	0.00014301	0.000221227
K07181	7.72368e-05	0.000364418	0.000220827
K03153	0.000208425	0.000231687	0.000220056
K03582	0.000224706	0.000215084	0.000219895
K11075	0.000210011	0.000229105	0.000219558
K01055	0.000324997	0.000113855	0.000219426
K09800	0.000231193	0.000207551	0.000219372
K07182	0.000186062	0.000252283	0.000219172
K07402	0.000193824	0.000244346	0.000219085
K03862	0.00034153	9.56871e-05	0.000218609
K04069	0.000166019	0.000270815	0.000218417
K06596	0.000184943	0.00025178	0.000218361
K00673	0.00024656	0.000189634	0.000218097
K02259	0.000176312	0.000259187	0.000217749
K15634	0.000110803	0.000324584	0.000217693
K03311	0.000245535	0.000189741	0.000217638
K00130	0.000335081	9.96475e-05	0.000217364
K02567	0.000152957	0.000281741	0.000217349
K13993	0.000116212	0.00031847	0.000217341
K11076	0.000205814	0.000227406	0.00021661
K03615	0.000194882	0.000237894	0.000216388
K01581	0.000230085	0.000202564	0.000216324
K00102	0.000159956	0.000271968	0.000215962
K01067	0.000171117	0.000260517	0.000215817
K03969	0.000211816	0.000219308	0.000215562
K07126	0.000263525	0.000166672	0.000215098
K00356	0.000181385	0.000248554	0.00021497
K16872	0.000254301	0.000175289	0.000214795
K15577	0.000164179	0.000265284	0.000214731
K05784	0.000349634	7.95799e-05	0.000214607
K03297	0.000231245	0.000197947	0.000214596
K07689	0.000109807	0.000318778	0.000214292
K06445	0.000195276	0.000233072	0.000214174
K07496	0.000199467	0.000227585	0.000213526
K06020	0.000116444	0.000310539	0.000213491
K01821	0.000107028	0.000319913	0.000213471
K01916	0.000242213	0.000184612	0.000213412
K08963	0.000208529	0.000217718	0.000213123
K07180	0.000178739	0.000247363	0.000213051
K00114	0.000190723	0.000234947	0.000212835
K02238	0.000174934	0.000250227	0.00021258
K00364	0.000168669	0.000254685	0.000211677
K02477	0.000185434	0.000237306	0.00021137
K11939	0.000215595	0.000206661	0.000211128
K02001	0.000210866	0.000211005	0.000210936
K02305	0.000160938	0.000260842	0.00021089
K05550	0.000336927	8.4441e-05	0.000210684
K03299	0.000150343	0.000270538	0.00021044
K12251	0.000236796	0.000183863	0.000210329
K06149	0.000156807	0.000263336	0.000210071
K01665	0.000201113	0.000218584	0.000209848
K11737	0.000330452	8.90734e-05	0.000209762
K03837	0.000144037	0.000275274	0.000209655
K04075	0.000175871	0.000242671	0.000209271
K03313	0.000158961	0.000259094	0.000209027
K07019	0.000185608	0.000231177	0.000208392
K03294	0.000185553	0.000230701	0.000208127
K00380	0.000224907	0.000190196	0.000207552
K09160	0.000273929	0.000141032	0.00020748
K07473	0.000317737	9.56263e-05	0.000206682
K08998	0.000297474	0.000114129	0.000205802
K00772	0.000180394	0.000231058	0.000205726
K03547	0.000249004	0.000162435	0.00020572
K03087	0.000173942	0.000237372	0.000205657
K07089	0.000222619	0.000188339	0.000205479
K16345	0.000299684	0.000111224	0.000205454
K01585	0.000216889	0.000194017	0.000205453
K06013	8.89502e-05	0.000321827	0.000205389
K00077	0.000172168	0.000238374	0.000205271
K07233	0.000293052	0.000117384	0.000205218
K00612	0.000158899	0.000251245	0.000205072
K17677	0.000209115	0.000199497	0.000204306
K03636	0.000142567	0.000265043	0.000203805
K07246	0.00015106	0.000256166	0.000203613
K07862	0.000232684	0.000173569	0.000203127
K04765	0.000187771	0.000217611	0.000202691
K03710	0.000119506	0.00028526	0.000202383
K05541	0.000192393	0.000212286	0.00020234
K11942	0.000190985	0.000213627	0.000202306
K16291	0.000156584	0.000247897	0.000202241
K15461	0.000205845	0.000198413	0.000202129
K06938	0.000206378	0.000197808	0.000202093
K05813	0.000114065	0.000289994	0.000202029
K03472	0.000182191	0.00022015	0.000201171
K16092	0.000196915	0.000204941	0.000200928
K02192	0.000237475	0.000163246	0.000200361
K03566	0.000131635	0.00026881	0.000200223
K16267	8.09644e-05	0.000319253	0.000200109
K02299	0.000172301	0.000227555	0.000199928
K07318	0.000342281	5.73667e-05	0.000199824
K07798	0.0001405	0.000258768	0.000199634
K02258	0.000131378	0.000267743	0.000199561
K03453	0.000257581	0.000141514	0.000199547
K04758	0.000212304	0.000186762	0.000199533
K15864	0.000150307	0.000248247	0.000199277
K13745	0.00032404	7.34659e-05	0.000198753
K00955	0.000260879	0.000136198	0.000198539
K01619	0.000161466	0.000233112	0.000197289
K06077	0.000142475	0.000252095	0.000197285
K04046	0.000135539	0.000258964	0.000197252
K11903	0.000200576	0.000193349	0.000196963
K15396	0.000252204	0.00014168	0.000196942
K00625	0.000154317	0.000239539	0.000196928
K16088	0.000260974	0.000131977	0.000196476
K02404	0.000134287	0.000258648	0.000196467
K02458	0.000217551	0.000174358	0.000195955
K02233	0.000190549	0.000201074	0.000195811
K06139	0.000146732	0.000244497	0.000195614
K03741	0.000263788	0.000127379	0.000195583
K09946	0.000211152	0.000179548	0.00019535
K02300	0.000199888	0.000190466	0.000195177
K01076	0.000288384	0.000101569	0.000194976
K02237	9.63495e-05	0.000293096	0.000194723
K06202	0.000133559	0.000255833	0.000194696
K01484	0.00025113	0.00013825	0.00019469
K06950	0.0002042	0.000183666	0.000193933
K01501	9.77956e-05	0.000289819	0.000193807
K17247	0.000103437	0.0002838	0.000193618
K13896	0.000208587	0.000178559	0.000193573
K11991	0.000133316	0.000253787	0.000193552
K14162	0.000193128	0.000193748	0.000193438
K08156	0.000221427	0.00016445	0.000192939
K05836	0.000173912	0.000211621	0.000192767
K02548	0.00013076	0.000253089	0.000191924
K00100	0.000239741	0.000144057	0.000191899
K05562	0.000243212	0.000140496	0.000191854
K02444	0.000147087	0.000236152	0.000191619
K08082	0.000154544	0.000228532	0.000191538
K00322	0.000306747	7.62021e-05	0.000191474
K07160	0.000226315	0.000156386	0.000191351
K12543	0.000137373	0.000245258	0.000191315
K02389	0.000137192	0.00024518	0.000191186
K09017	0.000286138	9.60539e-05	0.000191096
K03747	0.000111609	0.000270535	0.000191072
K04568	0.000299156	8.25039e-05	0.00019083
K01270	0.000196259	0.000184599	0.000190429
K00661	0.000147674	0.000233176	0.000190425
K07795	0.000152205	0.00022769	0.000189948
K02193	0.000151285	0.000228203	0.000189744
K07170	0.000232352	0.000146985	0.000189669
K06917	0.000135426	0.000243192	0.000189309
K07062	0.000186357	0.000192089	0.000189223
K00823	0.000272838	0.000105533	0.000189186
K15580	0.000123825	0.000254121	0.000188973
K09815	0.000220272	0.000156772	0.000188522
K00209	0.000138918	0.000237453	0.000188185
K06895	0.000162776	0.000213355	0.000188065
K05783	0.000299458	7.63969e-05	0.000187927
K07726	0.000254457	0.000121248	0.000187852
K01176	0.000161482	0.000213878	0.00018768
K01042	0.000145711	0.00022936	0.000187536
K03752	0.000138942	0.000236036	0.000187489
K07289	0.000125335	0.00024918	0.000187257
K02668	0.00015931	0.000215148	0.000187229
K03816	0.000299246	7.50993e-05	0.000187173
K01893	0.00020209	0.000171132	0.000186611
K00060	0.000149547	0.000223493	0.00018652
K04719	0.000117698	0.000254889	0.000186293
K00563	0.000208067	0.000164413	0.00018624
K00374	0.00016193	0.000210265	0.000186098
K00407	0.000100403	0.000271703	0.000186053
K03442	0.000140103	0.000231516	0.00018581
K01547	0.000172426	0.000199097	0.000185762
K09457	0.000187759	0.000183434	0.000185597
K07234	0.000127893	0.000242828	0.000185361
K05799	0.000150949	0.000219608	0.000185278
K06132	0.000115166	0.00025519	0.000185178
K06889	0.000200702	0.000169482	0.000185092
K11688	0.000181996	0.000187861	0.000184928
K01938	0.00022205	0.000147751	0.0001849
K09928	0.000186778	0.000182694	0.000184736
K07086	0.000186588	0.000180469	0.000183529
K00001	0.000311827	5.47417e-05	0.000183284
K15011	0.000141966	0.0002242	0.000183083
K01077	0.000158435	0.000206732	0.000182583
K00855	0.000203693	0.000161194	0.000182444
K07734	0.000152755	0.000207703	0.000180229
K01555	0.00022434	0.000136024	0.000180182
K15256	0.000180472	0.000179488	0.00017998
K06518	9.88393e-05	0.000260631	0.000179735
K00347	0.000188503	0.000170586	0.000179544
K11755	0.000210349	0.000148194	0.000179272
K07684	0.000124943	0.000232592	0.000178768
K11473	0.000186651	0.000170693	0.000178672
K02170	0.00013137	0.000225844	0.000178607
K01113	0.000176187	0.000180464	0.000178326
K06188	0.000196761	0.000159255	0.000178008
K00638	0.000267615	8.74266e-05	0.000177521
K11690	0.000190571	0.00016442	0.000177495
K09933	0.000118266	0.000236562	0.000177414
K06145	0.000139248	0.000215389	0.000177318
K02396	0.000118895	0.000235706	0.0001773
K03188	0.000209596	0.000144857	0.000177227
K07218	0.000131057	0.000223215	0.000177136
K07084	0.00021047	0.000143614	0.000177042
K02569	0.000112838	0.00024098	0.000176909
K03154	9.56402e-05	0.000257442	0.000176541
K01058	0.000213195	0.0001398	0.000176497
K09882	0.000271658	8.13198e-05	0.000176489
K02041	0.000189022	0.00016387	0.000176446
K05815	0.000131014	0.000221857	0.000176436
K01223	0.000124947	0.000227588	0.000176268
K02613	0.000166977	0.000185551	0.000176264
K03823	0.00016918	0.000183085	0.000176132
K08223	0.00018612	0.000166106	0.000176113
K11734	0.000224788	0.000126561	0.000175675
K09959	0.000124098	0.000226716	0.000175407
K00349	0.000178414	0.000171908	0.000175161
K03777	0.000235681	0.000114014	0.000174848
K01141	0.000151761	0.000197853	0.000174807
K00299	0.000215298	0.000134298	0.000174798
K10778	0.00019811	0.000151411	0.00017476
K03303	0.000180418	0.000169081	0.00017475
K03758	0.000184635	0.000164641	0.000174638
K03718	0.0001719	0.000177018	0.000174459
K02858	0.000242154	0.000105887	0.00017402
K15555	0.000208266	0.000139468	0.000173867
K07727	0.000230266	0.000117397	0.000173832
K07302	0.000150402	0.000196933	0.000173668
K05802	0.00014463	0.000202674	0.000173652
K11747	0.000242893	0.000103576	0.000173234
K03546	0.000205895	0.000140104	0.000172999
K02574	9.62463e-05	0.000249141	0.000172693
K02448	0.000134124	0.000210328	0.000172226
K02573	0.000114643	0.00022933	0.000171986
K01792	0.000107805	0.000236097	0.000171951
K09131	0.000108567	0.000235214	0.000171891
K00033	0.000115244	0.000228367	0.000171806
K06442	0.00012285	0.000220757	0.000171803
K10125	0.000154428	0.000187544	0.000170986
K07127	0.000175383	0.000165919	0.000170651
K02377	0.000194138	0.00014668	0.000170409
K05349	0.0001707	0.000169986	0.000170343
K00924	0.000113036	0.000226672	0.000169854
K00351	0.000168844	0.000170589	0.000169716
K02438	0.000188513	0.0001508	0.000169656
K03612	0.000131456	0.000207615	0.000169536
K16692	0.000253293	8.55939e-05	0.000169443
K09919	0.000164789	0.000173441	0.000169115
K07168	0.000186389	0.000151627	0.000169008
K07399	7.83358e-05	0.000259434	0.000168885
K00427	0.000242384	9.49983e-05	0.000168691
K13953	0.000237101	9.92276e-05	0.000168164
K05297	0.000274653	6.14084e-05	0.000168031
K09972	0.000171205	0.000164422	0.000167813
K07113	0.000156372	0.000179087	0.00016773
K00090	0.000182114	0.00015322	0.000167667
K02422	0.000103612	0.000231591	0.000167601
K01750	0.000105007	0.000229444	0.000167225
K10126	0.000144328	0.000189562	0.000166945
K03737	0.000170353	0.000163221	0.000166787
K00018	0.000124306	0.000209056	0.000166681
K07461	0.000136613	0.000196509	0.000166561
K09786	0.00014101	0.000191477	0.000166244
K13482	0.000146226	0.000185714	0.00016597
K00436	7.00093e-05	0.000261103	0.000165556
K07340	0.00016472	0.000166023	0.000165372
K02395	0.000102279	0.000228076	0.000165178
K02478	0.000107687	0.000222652	0.00016517
K01006	0.000255837	7.43979e-05	0.000165117
K07133	0.00020225	0.000127597	0.000164924
K08281	0.000169278	0.000160408	0.000164843
K05814	0.000109874	0.000219647	0.000164761
K01960	0.000147716	0.000181788	0.000164752
K12256	0.000148387	0.00018069	0.000164538
K01425	0.000148751	0.000180278	0.000164514
K03724	0.000203157	0.000125581	0.000164369
K07736	0.000216769	0.000111967	0.000164368
K07507	0.000118256	0.000210449	0.000164352
K06175	9.38206e-05	0.000234551	0.000164186
K07733	0.000148799	0.000178778	0.000163789
K03707	0.000243004	8.44338e-05	0.000163719
K01173	0.000171197	0.000155839	0.000163518
K00705	0.000124377	0.000202133	0.000163255
K03119	0.00014309	0.000182999	0.000163044
K03735	0.000215241	0.000110767	0.000163004
K02397	0.000136982	0.000188348	0.000162665
K11900	0.000159476	0.000165598	0.000162537
K11209	0.000187572	0.000137228	0.0001624
K01959	0.000127819	0.000196872	0.000162345
K06218	0.000236042	8.79741e-05	0.000162008
K12266	0.000118082	0.000205835	0.000161959
K03473	0.000208524	0.000115235	0.000161879
K07303	0.000101009	0.000222339	0.000161674
K01322	0.000153643	0.000169585	0.000161614
K09986	0.000239011	8.37612e-05	0.000161386
K05878	9.64309e-05	0.000226286	0.000161358
K09930	0.000131758	0.000190753	0.000161255
K01537	0.000150349	0.00017205	0.0001612
K01601	0.000228813	9.3226e-05	0.000161019
K09471	0.000142419	0.000179559	0.000160989
K03579	0.000180211	0.000141596	0.000160904
K09862	0.000150481	0.000171316	0.000160898
K00865	0.000150029	0.000171103	0.000160566
K06042	0.000110701	0.000210371	0.000160536
K15268	0.000129608	0.000191445	0.000160527
K08972	9.80811e-05	0.000222802	0.000160442
K01546	0.000140084	0.000180495	0.00016029
K14261	0.000231798	8.81904e-05	0.000159994
K12979	0.000224964	9.38842e-05	0.000159424
K09969	0.000148113	0.000170686	0.0001594
K02334	0.000136066	0.000181919	0.000158993
K06136	0.000116573	0.000201349	0.000158961
K03778	0.000143034	0.000174851	0.000158943
K10002	0.000140666	0.000176859	0.000158762
K00451	0.000167213	0.000149983	0.000158598
K12276	0.000107229	0.000209659	0.000158444
K09691	0.000132357	0.000183947	0.000158152
K05825	9.31561e-05	0.000223094	0.000158125
K17838	0.000156632	0.000159532	0.000158082
K02459	0.000164455	0.000151594	0.000158024
K07216	0.000166291	0.00014913	0.00015771
K02619	0.000166256	0.000148362	0.000157309
K11733	0.000226799	8.59808e-05	0.00015639
K01284	0.000167112	0.000145259	0.000156185
K10112	0.000156984	0.000154461	0.000155723
K03753	8.87529e-05	0.000222064	0.000155409
K02460	0.000137191	0.000172976	0.000155083
K10111	0.000164524	0.000144898	0.000154711
K06131	0.000109575	0.000199451	0.000154513
K01706	0.000181131	0.000127645	0.000154388
K02481	0.000113195	0.000195334	0.000154265
K09915	8.76764e-05	0.000220741	0.000154209
K05973	0.000146203	0.000161741	0.000153972
K07071	0.000140964	0.000166678	0.000153821
K16087	0.000115445	0.000192138	0.000153791
K01761	0.000152789	0.000154617	0.000153703
K11901	0.000149405	0.000157714	0.00015356
K15371	0.000158101	0.000148608	0.000153355
K06894	0.000112399	0.000194087	0.000153243
K06281	0.000155497	0.000150891	0.000153194
K01697	0.000198202	0.000107884	0.000153043
K14155	0.000108789	0.000196353	0.000152571
K07085	0.000116257	0.000188824	0.00015254
K08984	0.000132114	0.000172897	0.000152505
K05936	0.000116748	0.000188029	0.000152388
K02510	0.000123239	0.000181348	0.000152293
K07337	0.000114695	0.000189583	0.000152139
K06996	9.79565e-05	0.000205023	0.00015149
K11105	0.000166799	0.000135601	0.0001512
K09015	0.000191136	0.000110297	0.000150716
K01934	0.000175403	0.000125748	0.000150576
K07774	0.000115142	0.000185898	0.00015052
K07098	0.000210109	9.0371e-05	0.00015024
K14445	0.000176937	0.000123452	0.000150195
K08997	0.000177762	0.000122448	0.000150105
K07646	0.000126773	0.000173106	0.000149939
K00557	0.000145284	0.000153624	0.000149454
K02164	8.83027e-05	0.000210564	0.000149433
K00244	0.000113526	0.000184216	0.000148871
K11996	0.000188764	0.000108942	0.000148853
K08310	6.9417e-05	0.000228273	0.000148845
K01654	0.000157852	0.000139624	0.000148738
K02224	0.000114336	0.000183104	0.00014872
K01941	0.000208584	8.86774e-05	0.000148631
K09902	0.000189043	0.000107773	0.000148408
K06910	9.23552e-05	0.00020427	0.000148312
K03696	0.00017408	0.000122428	0.000148254
K16165	8.83479e-05	0.000208012	0.00014818
K05606	0.000222932	7.31825e-05	0.000148057
K07667	0.000116639	0.000179386	0.000148012
K02226	0.00010859	0.000187133	0.000147861
K12278	9.28015e-05	0.000202084	0.000147443
K01476	0.000106445	0.000187827	0.000147136
K04655	0.000109644	0.000183635	0.00014664
K02462	0.000144123	0.00014862	0.000146371
K09926	0.000102004	0.000190287	0.000146145
K01739	0.000119467	0.000172443	0.000145955
K12511	0.000157613	0.000133883	0.000145748
K01708	0.000177666	0.000113674	0.00014567
K00481	0.000155453	0.000135706	0.00014558
K00847	0.000138751	0.000151363	0.000145057
K00971	0.00013656	0.000152396	0.000144478
K03394	7.96217e-05	0.000209043	0.000144332
K10439	0.00012504	0.000163421	0.000144231
K01295	0.000113457	0.000174992	0.000144224
K04654	0.000113907	0.000173378	0.000143643
K02411	0.000127877	0.000158153	0.000143015
K00782	9.7363e-05	0.000188422	0.000142892
K10440	0.000129423	0.000155651	0.000142537
K00656	0.000148631	0.000136319	0.000142475
K03638	0.000163899	0.000120175	0.000142037
K06919	0.000108343	0.000175566	0.000141955
K09936	0.000194834	8.89189e-05	0.000141877
K03205	0.0001739	0.000109057	0.000141479
K02617	0.000125854	0.000156736	0.000141295
K00245	9.0588e-05	0.000191654	0.000141121
K17315	0.000108361	0.000173662	0.000141011
K07749	0.000118105	0.000163405	0.000140755
K01858	0.00021025	7.11154e-05	0.000140683
K00651	0.000128234	0.000152905	0.000140569
K00046	7.60975e-05	0.000204913	0.000140505
K14059	0.00010206	0.00017883	0.000140445
K03926	6.34748e-05	0.000216956	0.000140216
K03199	0.000180551	9.96857e-05	0.000140118
K07003	0.000128895	0.000151168	0.000140031
K07226	8.91787e-05	0.000190323	0.000139751
K07641	9.50653e-05	0.000184165	0.000139615
K02611	0.000128064	0.000151147	0.000139605
K11936	0.000227798	5.13116e-05	0.000139555
K03411	7.3131e-05	0.000205846	0.000139488
K09937	6.12275e-05	0.000216895	0.000139061
K07267	0.000221872	5.62354e-05	0.000139054
K01479	0.000134564	0.000143363	0.000138964
K07645	0.000114625	0.000163101	0.000138863
K03528	0.000162237	0.000115047	0.000138642
K07335	0.000110924	0.000165889	0.000138406
K08312	0.000118786	0.000158015	0.0001384
K00860	0.000106282	0.000170517	0.000138399
K00851	0.000105378	0.0001713	0.000138339
K06048	6.98566e-05	0.000206754	0.000138305
K05934	8.38585e-05	0.000192434	0.000138146
K07300	0.000106968	0.000168776	0.000137872
K05367	0.000113015	0.00016232	0.000137667
K03181	0.000136277	0.000138547	0.000137412
K00926	0.000111686	0.000162945	0.000137315
K01551	0.00010841	0.000166214	0.000137312
K08485	0.000168324	0.000106179	0.000137251
K03651	0.000152486	0.000121777	0.000137131
K12282	8.76616e-05	0.000186148	0.000136905
K17675	0.00014607	0.000127717	0.000136894
K00805	7.27859e-05	0.000200919	0.000136853
K07178	0.000141612	0.000132093	0.000136852
K05916	0.000102298	0.00017101	0.000136654
K11712	6.65162e-05	0.000206482	0.000136499
K06143	9.68191e-05	0.000175737	0.000136278
K01808	0.000176369	9.59952e-05	0.000136182
K02461	0.000126862	0.000145442	0.000136152
K07122	0.000105894	0.000164535	0.000135214
K10003	0.000102097	0.000167785	0.000134941
K07401	9.42638e-05	0.000175212	0.000134738
K07788	0.00012319	0.000145853	0.000134521
K00303	0.000165577	0.000103153	0.000134365
K09005	8.84734e-05	0.000179543	0.000134008
K08086	8.01327e-05	0.000187533	0.000133833
K14761	6.99848e-05	0.000197653	0.000133819
K01880	0.000166275	0.000100951	0.000133613
K00346	0.000119583	0.000147447	0.000133515
K11250	0.000100392	0.000166608	0.0001335
K02413	8.70022e-05	0.000179937	0.00013347
K09906	0.000229821	3.69584e-05	0.00013339
K01611	0.000139338	0.000127226	0.000133282
K03835	6.60059e-05	0.000200464	0.000133235
K11263	0.000135351	0.000130807	0.000133079
K01478	0.000112449	0.000153618	0.000133033
K03196	0.000182394	8.36312e-05	0.000133013
K00643	0.00020351	6.22037e-05	0.000132857
K12957	0.000217252	4.82971e-05	0.000132774
K02217	0.000113141	0.000152046	0.000132593
K10943	9.69733e-05	0.000168092	0.000132533
K13776	0.000220004	4.50044e-05	0.000132504
K01556	0.000141536	0.000123414	0.000132475
K11689	0.000134614	0.000129237	0.000131925
K07663	9.28444e-05	0.000170943	0.000131894
K00721	0.00014143	0.000122272	0.000131851
K03113	0.000121628	0.00014131	0.000131469
K09912	0.000188925	7.39786e-05	0.000131452
K03567	0.000133059	0.000129483	0.000131271
K05816	8.66447e-05	0.000175867	0.000131256
K03784	0.000108251	0.000154155	0.000131203
K07038	0.000113387	0.000148959	0.000131173
K01183	8.18958e-05	0.00018033	0.000131113
K07078	0.000142939	0.00011908	0.00013101
K12510	0.000139978	0.00012181	0.000130894
K00840	0.000210649	5.10938e-05	0.000130871
K03190	0.000160292	0.000101297	0.000130794
K00117	0.000202991	5.8549e-05	0.00013077
K07664	0.000223454	3.8018e-05	0.000130736
K03197	0.000194464	6.69649e-05	0.000130714
K02452	0.000141169	0.000119598	0.000130384
K16011	0.000100021	0.000160386	0.000130203
K16074	0.000109749	0.000150626	0.000130188
K01768	5.07638e-05	0.000208978	0.000129871
K00255	0.000222159	3.75457e-05	0.000129852
K07047	0.000127006	0.000132611	0.000129808
K06138	0.000114433	0.000145096	0.000129764
K02568	7.49971e-05	0.000184524	0.000129761
K03811	0.000165343	9.38507e-05	0.000129597
K00672	6.91751e-05	0.000189472	0.000129324
K07673	9.27397e-05	0.000165495	0.000129117
K06203	0.000117658	0.000140132	0.000128895
K02189	5.40069e-05	0.000203523	0.000128765
K01489	0.000140429	0.0001169	0.000128665
K11907	0.00013235	0.000124914	0.000128632
K00348	0.000109783	0.00014738	0.000128582
K07660	0.000124099	0.000133021	0.00012856
K06176	0.000109399	0.000147525	0.000128462
K13789	0.000183347	7.3502e-05	0.000128425
K07075	8.17874e-05	0.000174947	0.000128367
K12373	8.00839e-05	0.000176079	0.000128081
K07394	0.000150734	0.000105362	0.000128048
K04653	8.7422e-05	0.00016844	0.000127931
K07006	6.58385e-05	0.000189977	0.000127908
K02554	0.000118642	0.000136892	0.000127767
K07642	0.000207921	4.73087e-05	0.000127615
K12283	8.02434e-05	0.000174917	0.00012758
K02024	0.000128633	0.000126001	0.000127317
K13747	0.000184227	7.00462e-05	0.000127137
K08602	0.000109984	0.000144029	0.000127006
K17224	0.00010042	0.00015351	0.000126965
K03749	7.83744e-05	0.000175346	0.00012686
K07070	0.000151095	0.000102553	0.000126824
K03824	9.78965e-05	0.000155503	0.0001267
K13584	0.00018743	6.56977e-05	0.000126564
K07577	0.00015903	9.24988e-05	0.000125765
K03151	0.000117794	0.000133532	0.000125663
K07344	0.000157965	9.32506e-05	0.000125608
K03598	7.68838e-05	0.000174077	0.00012548
K06970	8.25727e-05	0.000168266	0.000125419
K13796	0.000106059	0.000144537	0.000125298
K09456	0.000150135	9.97863e-05	0.00012496
K00599	0.000113014	0.000136899	0.000124956
K00449	0.000176485	7.32329e-05	0.000124859
K10027	0.000187166	6.25195e-05	0.000124843
K07715	9.54181e-05	0.000154041	0.00012473
K02824	0.000127872	0.000121304	0.000124588
K01089	0.000124346	0.000124733	0.00012454
K00373	0.000101507	0.000147387	0.000124447
K01480	0.000153147	9.53796e-05	0.000124263
K00876	0.000140191	0.000108334	0.000124263
K15257	0.000131642	0.000116625	0.000124134
K09958	6.9248e-05	0.000178657	0.000123953
K01474	0.000165807	8.20231e-05	0.000123915
K10022	7.26759e-05	0.00017466	0.000123668
K01046	0.000161534	8.57003e-05	0.000123617
K01057	0.000126174	0.000121037	0.000123605
K02407	8.66216e-05	0.00016028	0.000123451
K10220	0.000110107	0.000136687	0.000123397
K02439	0.000110039	0.00013674	0.00012339
K02371	0.000188116	5.84666e-05	0.000123291
K00867	8.02851e-05	0.000165602	0.000122944
K11381	0.000158515	8.68191e-05	0.000122667
K02686	3.8785e-05	0.000206504	0.000122645
K02386	7.68272e-05	0.000168251	0.000122539
K17225	8.7881e-05	0.000157119	0.0001225
K02841	9.99973e-05	0.000144161	0.000122079
K06282	0.000116951	0.00012719	0.000122071
K12574	0.000147154	9.69165e-05	0.000122035
K00453	0.000111413	0.000132655	0.000122034
K09690	9.40269e-05	0.000149723	0.000121875
K11253	1.43538e-05	0.00022936	0.000121857
K02473	0.000176976	6.65566e-05	0.000121766
K01150	0.000106272	0.00013714	0.000121706
K05879	7.17539e-05	0.000171422	0.000121588
K07443	0.000157052	8.51278e-05	0.00012109
K01119	7.35307e-05	0.000168429	0.00012098
K05710	0.000149199	9.22198e-05	0.000120709
K07711	6.30369e-05	0.000178336	0.000120686
K06968	0.000103192	0.000137984	0.000120588
K00368	0.000112187	0.000128961	0.000120574
K10218	0.000124889	0.000116251	0.00012057
K00824	8.57785e-05	0.000155106	0.000120442
K09950	0.000114876	0.000125388	0.000120132
K07029	0.000136971	0.000102678	0.000119825
K09694	5.59678e-05	0.000183624	0.000119796
[truncated: 7,154 more rows]

## Sheet: Supplementary Table 6
Supplementary Table 6: The antibiotic resistant genes identified in the Yamuna samples
a) In YJ
Gene subtype ID	Gene Symbol	Category	Description
CP003248.2.gene2330	RVBD_2245	isoniazid resistance gene;antibiotic resistant gene variant or mutant	RVBD_2245 encodes 3-oxoacyl-[acyl-carrier-protein] synthase 1 KasA
NC_023287.1.18156494	mefA	macrolide resistance gene;efflux pump conferring antibiotic resistance	mefA encodes Macrolide-efflux protein
AJ514254.gene	tet36	tetracycline resistance gene;antibiotic target protection protein	Source: Bacteroides sp. 139 rumB gene (partial), ORF2, rumA gene, ORF4, tet(36) gene, ORF6, ORF7, ORF8, ORF9, intPC gene, ycgF gene, ORF12, rmlD gene and prfC gene. AntimicrobialResistanceTetracycline. This gene is the target of an antibiotic resistance screening microarray probe (AR-Microarray)
U00096.3.gene2326	SAF	gene altering cell wall charge conferring antibiotic resistance;polymyxin resistance gene	pmrI. JW2249. arnA. yfbG. ECK2248. pbgP3. arnA encodes fused UDP-L-Ara4N formyltransferase/UDP-GlcA C-4'-decarboxylase
NC_002516.2.881718	tufA	antibiotic resistant gene variant or mutant;elfamycin resistance gene	tufA encodes elongation factor Tu
GQ152602.1.gene1	blaMOX-7	beta-lactam resistance gene;antibiotic inactivation enzyme	blaMOX-7 encodes AmpC beta-lactamase MOX-7
U00096.3.gene4187	mdtN	efflux pump conferring antibiotic resistance	ECK4075. yjcR. JW4043. sdsR. mdtN encodes membrane fusion protein of efflux pump
U00096.3.gene2325	ORF2	gene altering cell wall charge conferring antibiotic resistance;polymyxin resistance gene	pmrF. JW2248. yfbF. ECK2247. arnC. arnC encodes undecaprenyl phosphate-L-Ara4FN transferase
NC_007779.1.12933650	cpxA	gene modulating antibiotic efflux	cpxA encodes sensory histidine kinase in two-component regulatory system with CpxR
NC_007779.1.12933016	mdtB	aminocoumarin resistance gene;efflux pump conferring antibiotic resistance	mdtB encodes multidrug efflux system, subunit B
D78168.1.gene1	EmrK	efflux pump conferring antibiotic resistance;tetracycline resistance gene	EmrK encodes EmrK
NC_002952.2859858	arlR	gene modulating antibiotic efflux	arlR encodes response regulator protein
NC_002516.2.881078	mexC	fluoroquinolone resistance gene;phenicol resistance gene;chloramphenicol resistance gene;macrolide resistance gene;efflux pump conferring antibiotic resistance	mexC encodes Resistance-Nodulation-cell Division (RND) multidrug efflux membrane fusion protein MexC precursor
DQ522237.1.gene5	blaOXA-21	beta-lactam resistance gene;antibiotic inactivation enzyme	blaOXA-21 encodes oxacillinase OXA-21
NC_003197.1.1251871	STM0352.S	chloramphenicol resistance gene;beta-lactam resistance gene;efflux pump conferring antibiotic resistance;phenicol resistance gene	STM0352.S encodes cation efflux system protein
NC_002516.2.881071	mexD	fluoroquinolone resistance gene;phenicol resistance gene;chloramphenicol resistance gene;macrolide resistance gene;efflux pump conferring antibiotic resistance	mexD encodes Resistance-Nodulation-cell Division (RND) multidrug efflux transporter MexD
NC_007779.1.12933934	crp	gene modulating antibiotic efflux	crp encodes DNA-binding transcriptional dual regulator
CP000647.1.gene3761	tuf	antibiotic resistant gene variant or mutant;elfamycin resistance gene	tuf encodes elongation factor Tu
KF203098.1.gene1	blaOXA-324	beta-lactam resistance gene;antibiotic inactivation enzyme	blaOXA-324 encodes beta-lactamase OXA-324. Similar to blaOXA-213
AF324833.1.gene1	bla	beta-lactam resistance gene;antibiotic inactivation enzyme	bla encodes extended spectrum beta-lactamase VEB-1a. Bla VEB-1a
NC_007779.1.12934185	emrB	efflux pump conferring antibiotic resistance;fluoroquinolone resistance gene	emrB encodes multidrug efflux system protein
JQ364968.1.gene6	tnpA	beta-lactam resistance gene;antibiotic inactivation enzyme	tnpA encodes beta-lactamase RTG-5
AY237830.1.gene1	OXA-47	beta-lactam resistance gene;antibiotic inactivation enzyme	OXA-47 encodes OXA-47. Beta-lactamase; restricted-spectrum oxacillinase; bla OXA-47
AE000516.2.gene2043	katG	isoniazid resistance gene;antibiotic resistant gene variant or mutant	katG encodes catalase-peroxidase
KF952266.1.gene1	dfrA17	trimethoprim resistance gene;antibiotic target replacement protein	dfrA17 encodes DfrA17
U14748.1.gene2	blaAER-1	beta-lactam resistance gene;antibiotic inactivation enzyme	blaAER-1 encodes AER-1 precursor
HQ631376.1.gene1	AEG74318.1	fluoroquinolone resistance gene;antibiotic target protection protein	QnrS2. AEG74318.1 encodes quinolone resistance protein
NC_007779.1.12931081	mdtH	efflux pump conferring antibiotic resistance	mdtH encodes drug efflux system
AM932669.1.gene2	blaOXA-129	beta-lactam resistance gene;antibiotic inactivation enzyme	blaOXA-129 encodes OXA-129 beta-lactamase
NC_002516.2.882885	oprN	chloramphenicol resistance gene;efflux pump conferring antibiotic resistance;fluoroquinolone resistance gene;trimethoprim resistance gene;phenicol resistance gene	oprN encodes Multidrug efflux outer membrane protein OprN precursor
KJ363320.1.gene3	aadA2	aminoglycoside resistance gene;antibiotic inactivation enzyme	aadA2 encodes AadA2
KF478993.1.gene2	VanH	glycopeptide resistance gene;antibiotic resistance gene cluster, cassette, or operon;gene conferring antibiotic resistance via molecular bypass	D-lactate dehydrogenase. VanH encodes VanH
CP003248.2.gene4020	RVBD_3854c	antibiotic resistant gene variant or mutant	RVBD_3854c encodes monooxygenase EthA
M17808.1.gene2	AAA27431.1	streptogramin resistance gene;macrolide resistance gene;antibiotic target modifying enzyme;lincosamide resistance gene	Clindamycin resistance determinant (ermFS). AAA27431.1 encodes Unknown product
AF332662.1.gene1	floR	efflux pump conferring antibiotic resistance;chloramphenicol resistance gene;phenicol resistance gene	floR encodes florfenicol export protein
KP143090.1.gene2	fosA5	fosfomycin resistance gene;antibiotic inactivation enzyme	fosA5 encodes FosA5
L06940.gene	TetE	efflux pump conferring antibiotic resistance;tetracycline resistance gene	This gene is the target of an antibiotic resistance screening microarray probe (AR-Microarray). Source: ECOTCRESIS Escherichia coli tetracycline resistance protein (tetA; class E) gene, complete cds. Tetracyclines
HQ634775.2.gene5	blaOXA-198	beta-lactam resistance gene;antibiotic inactivation enzyme	blaOXA-198 encodes beta-lactamase OXA-198
AM087453.1.gene1	blaSHV	beta-lactam resistance gene;antibiotic inactivation enzyme	blaSHV encodes beta-lactamase
NC_002952.2859949	gyrA	fluoroquinolone resistance gene;antibiotic resistant gene variant or mutant	cafB. nalA. gyrA encodes DNA gyrase subunit A
LC012596.1.gene4	bleMBL	gene involved in antibiotic sequestration;glycopeptide resistance gene	bleMBL encodes bleomycine resistance protein
AF034958.gene	cmlB	efflux pump conferring antibiotic resistance;chloramphenicol resistance gene;phenicol resistance gene	This gene is the target of an antibiotic resistance screening microarray probe (AR-Microarray). Source: Enterobacter aerogenes plasmid pIP833 integron In40 6'-N-aminoglycoside acetyltransferase (aac(6')-Ib), quarternary ammonium determinant (qacF), chloramphenicol resistance determinant (cmlB), oxacillinase (oxa9), and sulfonamides resistance determinant (sul1) genes, complete cds, and unknown ge…
KC202804.1.gene4	QnrVC6	fluoroquinolone resistance gene;antibiotic target protection protein	QnrVC family. QnrVC6 encodes QnrVC6
DQ485530.1.gene1	qnrS2	fluoroquinolone resistance gene;antibiotic target protection protein	qnrS2 encodes QnrS2
KF823969.1.gene5	vanHB	glycopeptide resistance gene;antibiotic resistance gene cluster, cassette, or operon;gene conferring antibiotic resistance via molecular bypass	vanHB encodes VanHB
AF047479.2.gene12	sul1	sulfonamide resistance gene;antibiotic target replacement protein	sul1 encodes dihydropteroate synthase
NC_010481.6155789	blaOXA-58	beta-lactam resistance gene;antibiotic inactivation enzyme	blaOXA-58 encodes OXA-58 oxacillinase
FJ744595.1.gene1	emrD	efflux pump conferring antibiotic resistance	emrD encodes EmrD
AJ605332.1.gene1	dfrA20	trimethoprim resistance gene;antibiotic target replacement protein	dfrA20 encodes dihydrofolate reductase
NC_002516.2.880346	mexI	efflux pump conferring antibiotic resistance;fluoroquinolone resistance gene	mexI encodes Resistance-Nodulation-cell Division (RND) efflux transporter
Y10693.2.gene1	CAA71699.2	beta-lactam resistance gene;antibiotic inactivation enzyme	CAA71699.2 encodes OXA beta-lactamase
NC_007779.1.12934088	eptA	gene altering cell wall charge conferring antibiotic resistance;polymyxin resistance gene	eptA encodes metal dependent hydrolase
NC_002516.2.880212	mexE	chloramphenicol resistance gene;efflux pump conferring antibiotic resistance;fluoroquinolone resistance gene;trimethoprim resistance gene;phenicol resistance gene	mexE encodes Resistance-Nodulation-cell Division (RND) multidrug efflux membrane fusion protein MexE precursor
AF173226.1.gene1	smeR	gene modulating antibiotic efflux	smeR encodes SmeR
CP001918.1.gene4764	ECL_04704	antibiotic resistant gene variant or mutant;elfamycin resistance gene	ECL_04704 encodes elongation factor Tu
CP001485.1.gene314	VCD_001303	antibiotic resistant gene variant or mutant;elfamycin resistance gene	VCD_001303 encodes translation elongation factor Tu
DQ838665.gene	dfrA17	trimethoprim resistance gene;antibiotic target replacement protein	Trimethoprim. This gene is the target of an antibiotic resistance screening microarray probe (AR-Microarray). Source: Pseudomonas aeruginosa class I integron DHFRXVII (dfrA17) and aminoglycoside adenyltransferase (aadA5) genes, complete cds
NC_011586.7045194	cat	antibiotic inactivation enzyme;chloramphenicol resistance gene;antibiotic inactivation enzyme;chloramphenicol resistance gene	cat encodes chloramphenicol acetyltransferase
AF001493.1.orf0.gene	arr	rifampin resistance gene;antibiotic inactivation enzyme	Source: Mycobacterium smegmatis rifampin ADP-ribosyl transferase (arr) gene, complete cds. arr encodes rifampin ADPribosyl transferase
CP001138.1.gene4488	SeAg_B4524	antibiotic resistant gene variant or mutant;gene modulating antibiotic efflux	SeAg_B4524 encodes transposon tn10 tetd protein
AB089190.1.gene1	mdtD	efflux pump conferring antibiotic resistance	mdtD encodes putative drug transporter
FJ460181.2.gene2	catB8	antibiotic inactivation enzyme;chloramphenicol resistance gene	catB8 encodes chloramphenicol acetyltransferase
DQ212986.1.gene4	vanRG	glycopeptide resistance gene;gene conferring antibiotic resistance via molecular bypass;antibiotic resistance gene cluster, cassette, or operon	vanRG encodes VanRG
U00096.3.gene2145	ECK2072	aminocoumarin resistance gene;efflux pump conferring antibiotic resistance	JW2061. mdtC. yegO. mdtC encodes multidrug efflux system, subunit C
HQ704413.2.gene1	qnrB53	fluoroquinolone resistance gene;antibiotic target protection protein	qnrB53 encodes QnrB53
NC_010410.6000771	ABAYE0748	rifampin resistance gene;beta-lactam resistance gene;lincosamide resistance gene;fluoroquinolone resistance gene;phenicol resistance gene;chloramphenicol resistance gene;macrolide resistance gene;aminocoumarin resistance gene;efflux pump conferring antibiotic resistance;trimethoprim resistance gene;tetracycline resistance gene	ABAYE0748 encodes putative membrane fusion protein (AdeA-like)
AP009048.1.gene2734	emrA	efflux pump conferring antibiotic resistance;fluoroquinolone resistance gene	emrA encodes multidrug efflux system
AL123456.3.gene6	gyrA	fluoroquinolone resistance gene;antibiotic resistant gene variant or mutant	gyrA encodes DNA gyrase (subunit A) GyrA (DNA topoisomerase (ATP-hydrolysing)) (DNA topoisomerase II) (type II DNA topoisomerase)
U00096.3.gene2759	JW2660	efflux pump conferring antibiotic resistance;fluoroquinolone resistance gene	emrA. ECK2679. emrA encodes multidrug efflux system
FJ825622.1.gene1	ACO56763.1	beta-lactam resistance gene;antibiotic inactivation enzyme	ACO56763.1 encodes beta-lactamase VEB-7
JQ394987.1.gene1	mdfA	efflux pump conferring antibiotic resistance	mdfA encodes MdfA
NC_007779.1.12931432	baeS	gene modulating antibiotic efflux	baeS encodes sensory histidine kinase in two-component regulatory system with BaeR
AJ487034.1.gene3	catB2	antibiotic inactivation enzyme;chloramphenicol resistance gene	catB2 encodes chloramphenicol acetyltransferase
NC_010410.6003348	ABAYE1181	efflux pump conferring antibiotic resistance	ABAYE1181 encodes putative multidrug resistance efflux protein
AY768532.1.gene1	macB	macrolide resistance gene;efflux pump conferring antibiotic resistance	macB encodes MacB
NC_007779.1.12930372	emrE	efflux pump conferring antibiotic resistance	emrE encodes multidrug resistance protein
CP000647.1.gene555	KPN_00555	antibiotic resistant gene variant or mutant;gene modulating antibiotic efflux	KPN_00555 encodes putative regulatory protein
KF421163.1.gene1	blaOXA-360	beta-lactam resistance gene;antibiotic inactivation enzyme	blaOXA-360 encodes beta-lactamase
NC_007779.1.12930543	gyrB	antibiotic resistant gene variant or mutant	gyrB encodes DNA gyrase, subunit B
AP009048.1.gene3341	rpoB	rifampin resistance gene;antibiotic resistant gene variant or mutant	rpoB encodes RNA polymerase, beta subunit
DQ679966.1.gene3	acrB	rifampin resistance gene;beta-lactam resistance gene;fluoroquinolone resistance gene;phenicol resistance gene;chloramphenicol resistance gene;efflux pump conferring antibiotic resistance;tetracycline resistance gene	acrB encodes AcrB
AF170880.4.gene1	novA	aminocoumarin resistance gene;efflux pump conferring antibiotic resistance	novA encodes NovA
NC_010410.6003290	ABAYE1172	efflux pump conferring antibiotic resistance;fluoroquinolone resistance gene;tetracycline resistance gene	ABAYE1172 encodes putative Outer membrane efflux protein. Putative outer membrane efflux protein OprC
AJ271879.1.gene10	strA	aminoglycoside resistance gene;antibiotic inactivation enzyme	strA encodes aminoglycoside phosphotransferase
CP002332.1.gene1202	HPGAM_06235	antibiotic resistant gene variant or mutant;elfamycin resistance gene	HPGAM_06235 encodes elongation factor Tu
JF800667.1.gene2	blaOXA-205	beta-lactam resistance gene;antibiotic inactivation enzyme	blaOXA-205 encodes oxacillinase
DQ831141.1.gene12	dfrA19	trimethoprim resistance gene;antibiotic target replacement protein	dfrA19 encodes DfrA19
U00096.3.gene3345	envC	beta-lactam resistance gene;efflux pump conferring antibiotic resistance;fluoroquinolone resistance gene	ECK3252. acrE. JW3233. acrE encodes cytoplasmic membrane lipoprotein
L06157.1.gene1	aac(3)-Ib	aminoglycoside resistance gene;antibiotic inactivation enzyme	aac(3)-Ib encodes aminoglycoside 3'-N-acetyltransferase
CP003248.2.gene1757	RVBD_1694	aminoglycoside resistance gene;antibiotic target modifying enzyme;antibiotic resistant gene variant or mutant	RVBD_1694 encodes 2'-O-methyltransferase TlyA
DQ516970.1.gene1	lmrD	lincosamide resistance gene;efflux pump conferring antibiotic resistance	lmrD encodes multidrug transporter
AJ579365.gene	lsaB_orf3	streptogramin resistance gene;lincosamide resistance gene;efflux pump conferring antibiotic resistance	This gene is the target of an antibiotic resistance screening microarray probe (AR-Microarray). Source: Staphylococcus sciuri pSCFS1 plasmid, complete sequence. AntimicrobialResistanceLincomycin
AE009949.1.gene856	folP	sulfonamide resistance gene;antibiotic resistant gene variant or mutant	folP encodes dihyropteroate synthase
AE000516.2.gene4169	MT3969	antibiotic resistant gene variant or mutant	MT3969 encodes monooxygenase, flavin-binding family
U00096.3.gene4013	ecfB	gene modulating antibiotic efflux	JW3882. eup. ECK3904. rssE. cpxA. ssd. cpxA encodes sensory histidine kinase in two-component regulatory system with CpxR
AL123456.3.gene4056	etaA	antibiotic resistant gene variant or mutant	aka. ethA. ethA encodes Monooxygenase EthA
M18896.gene	tet(O)	tetracycline resistance gene;antibiotic target protection protein	Source: CAJTRCCRA Campylobacter jejuni TetO (tetO) gene, complete cds. This gene is the target of an antibiotic resistance screening microarray probe (AR-Microarray). AntimicrobialResistanceTetracycline
AJ878850.1.gene3	catB10	antibiotic inactivation enzyme;chloramphenicol resistance gene	catB10 encodes CATB10 chloramphenicol acetyltransferase
U00096.3.gene3346	acrF	beta-lactam resistance gene;efflux pump conferring antibiotic resistance;fluoroquinolone resistance gene	envD. JW3234. ECK3253. acrF encodes multidrug efflux system protein
AF319779.2.orf0.gene	erm(35)	streptogramin resistance gene;macrolide resistance gene;antibiotic target modifying enzyme;lincosamide resistance gene	Source: Bacteroides sp. 139 macrolide-lincosamide-streptogramin B resistance protein (erm(35)) gene, complete cds. erm(35) encodes macrolide-lincosamide-streptogramin B resistance protein
AP009048.1.gene3414	cpxR	gene modulating antibiotic efflux	cpxR encodes DNA-binding response regulator in two-component regulatory system with CpxA
U00096.3.gene1085	JW1052	efflux pump conferring antibiotic resistance	ECK1050. mdtH. yceL. mdtH encodes multidrug resistance efflux transporter conferring overexpression resistance to norfloxacin and enoxacin
AF147719.1.gene3	amrB	aminoglycoside resistance gene;efflux pump conferring antibiotic resistance	amrB encodes putative RND transporter
AP009048.1.gene4163	eptA	gene altering cell wall charge conferring antibiotic resistance;polymyxin resistance gene	eptA encodes predicted metal dependent hydrolase
NC_011595.7060269	ABBFA_001137	efflux pump conferring antibiotic resistance;fluoroquinolone resistance gene;tetracycline resistance gene	ABBFA_001137 encodes multidrug efflux system lipoprotein
NC_010400.5984909	ABSDF1462	efflux pump conferring antibiotic resistance;fluoroquinolone resistance gene;tetracycline resistance gene	Putative adeG subunit gene of efflux complex AdeFGH. ABSDF1462 encodes multidrug ABC transporter
AE000516.2.gene1808	tlyA	aminoglycoside resistance gene;antibiotic target modifying enzyme;antibiotic resistant gene variant or mutant	tlyA encodes cytotoxin/hemolysin
NC_011586.7045445	adeK	rifampin resistance gene;beta-lactam resistance gene;lincosamide resistance gene;fluoroquinolone resistance gene;phenicol resistance gene;chloramphenicol resistance gene;macrolide resistance gene;aminocoumarin resistance gene;efflux pump conferring antibiotic resistance;trimethoprim resistance gene;tetracycline resistance gene	adeK encodes multidrug efflux protein AdeK
KM087865.1.gene1	blaOXA-397	beta-lactam resistance gene;antibiotic inactivation enzyme	blaOXA-397 encodes class D beta-lactamase
NC_002516.2.882884	mexF	chloramphenicol resistance gene;efflux pump conferring antibiotic resistance;fluoroquinolone resistance gene;trimethoprim resistance gene;phenicol resistance gene	mexF encodes Resistance-Nodulation-cell Division (RND) multidrug efflux transporter MexF
NC_011595.7072242	ABBFA_002746	antibiotic resistant gene variant or mutant;elfamycin resistance gene	ABBFA_002746 encodes Elongation factor Tu (EF-Tu)
CP001138.1.gene381	cueR	gene modulating antibiotic efflux	cueR encodes Cu(I)-responsive transcriptional regulator
AF173226.1.gene5	smeC	aminoglycoside resistance gene;beta-lactam resistance gene;efflux pump conferring antibiotic resistance;fluoroquinolone resistance gene	smeC encodes SmeC
NC_003197.1.1255362	gyrB	fluoroquinolone resistance gene;antibiotic resistant gene variant or mutant	gyrB encodes DNA gyrase subunit B
M86701.1.gene1	StrA	aminoglycoside resistance gene;antibiotic inactivation enzyme	StrA encodes Unknown product
NC_010410.6003171	dhfrI	trimethoprim resistance gene;antibiotic target replacement protein	dhfrI encodes dihydrofolate reductase type 1 (dihydrofolate reductase type I) (trimethoprim resistance protein)
AF135373.1.gene1	blaCARB-5	beta-lactam resistance gene;antibiotic inactivation enzyme	blaCARB-5 encodes class A beta-lactamase blaCARB-5
AL123456.3.gene700	rpoB	rifampin resistance gene;antibiotic resistant gene variant or mutant	rpoB encodes DNA-directed RNA polymerase (beta chain) RpoB (transcriptase beta chain) (RNA polymerase beta subunit)
NC_002695.1.914942	rpoB	rifampin resistance gene;antibiotic resistant gene variant or mutant	rpoB encodes DNA-directed RNA polymerase subunit beta
CP000034.1.gene2879	emrR	gene modulating antibiotic efflux	emrR encodes regulator of plasmid mcrB operon. SDY2879
X07753.1.gene1	CAA30578.1	aminoglycoside resistance gene;antibiotic inactivation enzyme	Unnamed protein product; ORF (AA 1-259). CAA30578.1 encodes Unknown product
AL450380.1.gene1940	rpoB	rifampin resistance gene;antibiotic resistant gene variant or mutant	ML1891. rpoB encodes [beta] subunit of RNA polymerase
NC_003923.1003417	MW1305	gene modulating antibiotic efflux	truncated-arlR. MW1305 encodes truncated (putative response regulator ArlR
NC_007779.1.12933463	acrF	beta-lactam resistance gene;efflux pump conferring antibiotic resistance;fluoroquinolone resistance gene	acrF encodes multidrug efflux system protein
U00096.3.gene3105	nfxD	fluoroquinolone resistance gene;antibiotic resistant gene variant or mutant	ECK3021. JW2998. parE. parE encodes DNA topoisomerase IV, subunit B
NC_007779.1.12933138	gyrA	fluoroquinolone resistance gene;antibiotic resistant gene variant or mutant	gyrA encodes DNA gyrase (type II topoisomerase), subunit A
NC_007779.1.12931270	mdtK	efflux pump conferring antibiotic resistance;fluoroquinolone resistance gene	mdtK encodes multidrug efflux system transporter
NC_007779.1.12931100	phoP	gene altering cell wall charge conferring antibiotic resistance;antibiotic resistant gene variant or mutant;gene modulating antibiotic efflux	phoP encodes DNA-binding response regulator in two-component regulatory system with PhoQ
JF268688.1.gene5	blaOXA-209	beta-lactam resistance gene;antibiotic inactivation enzyme	blaOXA-209 encodes beta-lactamase OXA-209
AF036933.1.gene1	catB7	antibiotic inactivation enzyme;chloramphenicol resistance gene	catB7 encodes chloramphenicol acetyltransferase
U09991.1.gene2	cmlv	antibiotic inactivation enzyme;chloramphenicol resistance gene	cmlv encodes chloramphenicol resistance protein
CP003248.2.gene696	RVBD_0667	rifampin resistance gene;antibiotic resistant gene variant or mutant	RVBD_0667 encodes DNA-directed RNA polymerase RpoB
L11616.1.gene1	mexA	fluoroquinolone resistance gene;phenicol resistance gene;chloramphenicol resistance gene;macrolide resistance gene;polymyxin resistance gene;aminocoumarin resistance gene;efflux pump conferring antibiotic resistance;tetracycline resistance gene	mexA encodes Unknown product
AF071555.1.gene8	unnamed	beta-lactam resistance gene;antibiotic inactivation enzyme	unnamed gene encodes beta-lactamase Pse-1 precursor
AM850910.2.gene1	blaLEN	beta-lactam resistance gene;antibiotic inactivation enzyme	blaLEN encodes beta-lactamase
AF237667.gene	lmrB	lincosamide resistance gene;efflux pump conferring antibiotic resistance	Source: Corynebacterium glutamicum lincomycin resistance protein LmrB (lmrB) gene, complete cds. This gene is the target of an antibiotic resistance screening microarray probe (AR-Microarray). SpeciesSpecificAMRCorynebacteriumspVirulenceGenesC.glutamicum
CP003022.1.gene337	msr(E)	streptogramin resistance gene;macrolide resistance gene;efflux pump conferring antibiotic resistance	msr(E) encodes macrolide efflux protein
NC_002951.3237541	SACOL1924	efflux pump conferring antibiotic resistance	SACOL1924 encodes toxin exporting ABC transporter, permease/ATP-binding protein, putative
AF462019.1.gene1	catB9	antibiotic inactivation enzyme;chloramphenicol resistance gene	catB9 encodes chloramphenicol acetyltransferase
AF055922.1.gene2	tlrB	gene involved in self resistance to antibiotic;macrolide resistance gene;antibiotic target modifying enzyme	tlrB encodes tylosin resistance protein
NC_011595.7059912	ABBFA_002603	gene modulating antibiotic efflux	ABBFA_002603 encodes MexT protein
HM440348.1.gene2	adeS	gene modulating antibiotic efflux	adeS encodes AdeS
AF335467.1.gene1	omp36	gene modulating permeability to antibiotic;beta-lactam resistance gene;antibiotic resistant gene variant or mutant	omp36 encodes osmoporin Omp36
AP009048.1.gene4130	yjcP	efflux pump conferring antibiotic resistance	yjcP encodes predicted outer membrane factor of efflux pump
NC_003112.2.903386	mtrC	efflux pump conferring antibiotic resistance	mtrC encodes membrane fusion protein
AP009048.1.gene3309	acrF	beta-lactam resistance gene;efflux pump conferring antibiotic resistance;fluoroquinolone resistance gene	acrF encodes multidrug efflux system protein
AP009048.1.gene2312	yfbG	gene altering cell wall charge conferring antibiotic resistance;polymyxin resistance gene	yfbG encodes fused UDP-L-Ara4N formyltransferase and UDP-GlcA C-4'-decarboxylase
NC_007779.1.12931562	emrY	efflux pump conferring antibiotic resistance;tetracycline resistance gene	emrY encodes multidrug efflux system
NC_008783.1.4684252	BARBAKC583_RS06545	antibiotic resistant gene variant or mutant	BARBAKC583_RS06545 encodes DNA gyrase subunit B
DQ464881.1.gene5	strB	aminoglycoside resistance gene;antibiotic inactivation enzyme	strB encodes StrB
U00096.3.gene4167	JW4024	antibiotic resistant gene variant or mutant;gene modulating antibiotic efflux	ECK4055. marC. soxR. soxR encodes redox-sensitive transcriptional activator of soxS; autorepressor
AF353562.gene	tet35	efflux pump conferring antibiotic resistance;tetracycline resistance gene	This gene is the target of an antibiotic resistance screening microarray probe (AR-Microarray). AntimicrobialResistanceTetracycline. Source: Vibrio harveyi putative transcription regulator TxR (txR) and putative tetracycline efflux pump EffJ (effJ) genes, complete cds
U00096.3.gene4219	ECK4106	polymyxin resistance gene	JW4074. basR. pmrA. basR encodes response regulator in two-component regulatory system with BasS
NC_011595.7059574	ABBFA_001708	efflux pump conferring antibiotic resistance;tetracycline resistance gene	ABBFA_001708 encodes AcrB protein
U37105.2.gene6	sul1	sulfonamide resistance gene;antibiotic target replacement protein	sul1 encodes Sul1 dihydropteroate synthase
DQ212986.1.gene6	vanYG	glycopeptide resistance gene;gene conferring antibiotic resistance via molecular bypass;antibiotic resistance gene cluster, cassette, or operon	vanYG encodes VanYG
CP000647.1.gene4394	tufB	antibiotic resistant gene variant or mutant;elfamycin resistance gene	tufB encodes elongation factor Tu
CP003248.2.gene711	RVBD_0682	aminoglycoside resistance gene;antibiotic resistant gene variant or mutant	RVBD_0682 encodes 30S ribosomal protein S12 RpsL
JQ064560.1.gene1	qepA	efflux pump conferring antibiotic resistance;fluoroquinolone resistance gene	qepA encodes quinolone efflux pump
CP002695.1.gene3614	tuf	antibiotic resistant gene variant or mutant;elfamycin resistance gene	tuf encodes elongation factor Tu
NC_002695.1.916274	ECs3903	fluoroquinolone resistance gene;antibiotic resistant gene variant or mutant	ECs3903 encodes DNA topoisomerase IV subunit A
NC_011586.7046390	adeB	efflux pump conferring antibiotic resistance;tetracycline resistance gene	adeB encodes multidrug efflux protein AdeB
NC_010611.6233911	ACICU_02497	efflux pump conferring antibiotic resistance	ACICU_02497 encodes membrane transporter
AY769962.1.gene1	adeI	rifampin resistance gene;beta-lactam resistance gene;lincosamide resistance gene;fluoroquinolone resistance gene;phenicol resistance gene;chloramphenicol resistance gene;macrolide resistance gene;aminocoumarin resistance gene;efflux pump conferring antibiotic resistance;trimethoprim resistance gene;tetracycline resistance gene	adeI encodes AdeI
AJ252200.1.gene3	smeF	fluoroquinolone resistance gene;phenicol resistance gene;chloramphenicol resistance gene;macrolide resistance gene;aminocoumarin resistance gene;efflux pump conferring antibiotic resistance;tetracycline resistance gene	smeF encodes outer membrane protein
AF030344.gene	tetV	efflux pump conferring antibiotic resistance;tetracycline resistance gene	AntimicrobialResistanceTetracycline. This gene is the target of an antibiotic resistance screening microarray probe (AR-Microarray). Source: Mycobacterium smegmatis tetracycline-resistance determinant tetV (tetV) gene, complete cds
AJ555823.2.gene1	blaCMY-15	beta-lactam resistance gene;antibiotic inactivation enzyme	blaCMY-15 encodes Ampc-type beta-lactamase
U00096.3.gene3094	parC	fluoroquinolone resistance gene;antibiotic resistant gene variant or mutant	JW2987. ECK3010. parC encodes DNA topoisomerase IV, subunit A
AP009048.1.gene2735	emrB	efflux pump conferring antibiotic resistance;fluoroquinolone resistance gene	emrB encodes multidrug efflux system protein
U00096.3.gene2146	JW2062	efflux pump conferring antibiotic resistance	yegB. ECK2073. iceT. mdtD. iceT encodes putative citrate/iron-citrate/zinc-citrate efflux transporter
NC_011595.7059713	ABBFA_000731	rifampin resistance gene;beta-lactam resistance gene;lincosamide resistance gene;fluoroquinolone resistance gene;phenicol resistance gene;chloramphenicol resistance gene;macrolide resistance gene;aminocoumarin resistance gene;efflux pump conferring antibiotic resistance;trimethoprim resistance gene;tetracycline resistance gene	ABBFA_000731 encodes Outer membrane protein oprM precursor
DQ823382.1.gene1	vga(A)LC	streptogramin resistance gene;efflux pump conferring antibiotic resistance	vga(A)LC encodes lincosamide-streptogramin A resistance protein
U10251.1.gene1	blaZ	beta-lactam resistance gene;antibiotic inactivation enzyme	beta-lactamase encodes beta-lactamase
AE000516.2.gene1985	ndh-2	isoniazid resistance gene;antibiotic resistant gene variant or mutant	ndh-2 encodes NADH dehydrogenase
NC_007779.1.12932362	ugd	gene altering cell wall charge conferring antibiotic resistance;polymyxin resistance gene	ugd encodes UDP-glucose 6-dehydrogenase
KF534911.1.gene1	dfrA15	trimethoprim resistance gene;antibiotic target replacement protein	dfrA15 encodes dihydrofolate reductase
CP000675.2.gene397	tufA	antibiotic resistant gene variant or mutant;elfamycin resistance gene	tufA encodes translation elongation factor Tu (EF-Tu)
NC_002953.2862502	tuf	antibiotic resistant gene variant or mutant;elfamycin resistance gene	tufA. tuf encodes elongation factor Tu
X95635.1.gene1	mtrE	efflux pump conferring antibiotic resistance	mtrE encodes Unknown product
U00096.3.gene4452	mdtM	efflux pump conferring antibiotic resistance	yjiO. JW4300. ECK4328. mdtM encodes multidrug efflux system protein
AB522969.1.gene1	fosC2	fosfomycin resistance gene;antibiotic inactivation enzyme	fosC2 encodes fosfomycin resistance protein FosC2
AF173226.1.gene2	smeS	gene modulating antibiotic efflux	smeS encodes SmeS
NC_007779.1.12931429	mdtA	aminocoumarin resistance gene;efflux pump conferring antibiotic resistance	mdtA encodes multidrug efflux system, subunit A
AY528718.1.gene1	blaSHV-49	beta-lactam resistance gene;antibiotic inactivation enzyme	blaSHV-49 encodes inhibitor-resistant beta-lactamase
AB015853.1.gene2	mexY	macrolide resistance gene;efflux pump conferring antibiotic resistance;fluoroquinolone resistance gene	mexY encodes MexY
AY112998.1.gene1	cephA3	beta-lactam resistance gene;antibiotic inactivation enzyme	cephA3 encodes class B beta-lactamase
NC_002516.2.881697	tufB	antibiotic resistant gene variant or mutant;elfamycin resistance gene	tufB encodes elongation factor Tu
AB587082.1.gene1	blaCMY-59	beta-lactam resistance gene;antibiotic inactivation enzyme	blaCMY-59 encodes AmpC type beta-lactamase
AP009048.1.gene1178	phoQ	gene modulating antibiotic efflux	phoQ encodes sensory histidine kinase in two-compoent regulatory system with PhoP
GQ152600.1.gene1	blaMOX-5	beta-lactam resistance gene;antibiotic inactivation enzyme	blaMOX-5 encodes AmpC beta-lactamase MOX-5
NC_011586.7044277	AB57_2664	efflux pump conferring antibiotic resistance;fluoroquinolone resistance gene;tetracycline resistance gene	AB57_2664 encodes multidrug efflux system outer membrane protein
NC_007779.1.12932492	folP	sulfonamide resistance gene;antibiotic resistant gene variant or mutant	folP encodes 7,8-dihydropteroate synthase
AP009048.1.gene1113	mdtH	efflux pump conferring antibiotic resistance	mdtH encodes predicted drug efflux system
FJ768952.1.gene1	tolC	rifampin resistance gene;beta-lactam resistance gene;fluoroquinolone resistance gene;phenicol resistance gene;chloramphenicol resistance gene;macrolide resistance gene;aminocoumarin resistance gene;efflux pump conferring antibiotic resistance;tetracycline resistance gene	tolC encodes TolC
AF535129.1.gene1	blaSHV-41	beta-lactam resistance gene;antibiotic inactivation enzyme	blaSHV-41 encodes beta-lactamase SHV-41
Z70722.1.gene5	gyrB	fluoroquinolone resistance gene;antibiotic resistant gene variant or mutant	gyrB encodes DNA gyrase B
U00096.3.gene2092	ugd	gene altering cell wall charge conferring antibiotic resistance;polymyxin resistance gene	pmrE. pagA. JW2010. yefA. udg. ECK2023. ugd encodes UDP-glucose 6-dehydrogenase
U00096.3.gene2301	gyrA	fluoroquinolone resistance gene;antibiotic resistant gene variant or mutant	norA. parD. nfxA. nalA. ECK2223. JW2225. hisW. gyrA encodes DNA gyrase (type II topoisomerase), subunit A
AF156486.1.gene5	cmlA4	efflux pump conferring antibiotic resistance;chloramphenicol resistance gene;phenicol resistance gene	cmlA4 encodes chloramphenicol transporter CMLA4
NC_002695.1.916103	folP	sulfonamide resistance gene;antibiotic resistant gene variant or mutant	folP encodes dihydropteroate synthase
AJ237702.gene	ampC	beta-lactam resistance gene;antibiotic inactivation enzyme	Beta-lactamases. This gene is the target of an antibiotic resistance screening microarray probe (AR-Microarray). Source: Salmonella enteritidis plasmid pSAL-1 integron, ampC and ampR genes (beta-lactamase DHA-1), aadA2 gene, ORF 341, strain KF92
AP009048.1.gene2085	ugd	gene altering cell wall charge conferring antibiotic resistance;polymyxin resistance gene	ugd encodes UDP-glucose 6-dehydrogenase
DQ679966.1.gene2	acrA	rifampin resistance gene;beta-lactam resistance gene;fluoroquinolone resistance gene;phenicol resistance gene;chloramphenicol resistance gene;efflux pump conferring antibiotic resistance;tetracycline resistance gene	acrA encodes AcrA
JQ422053.1.gene1	blaOXA-228	beta-lactam resistance gene;antibiotic inactivation enzyme	blaOXA-228 encodes beta-lactamase OXA-228
U00096.3.gene3599	mdtF	beta-lactam resistance gene;macrolide resistance gene;efflux pump conferring antibiotic resistance;fluoroquinolone resistance gene	yhiV. ECK3498. JW3482. mdtF encodes anaerobic multidrug efflux transporter, ArcA-regulated
U00096.3.gene4186	yjcQ	efflux pump conferring antibiotic resistance	JW4042. mdtO. sdsQ. ECK4074. mdtO encodes membrane translocase (MDR) of MdtNOP efflux pump, PET family
KF203107.1.gene1	blaOXA-333	beta-lactam resistance gene;antibiotic inactivation enzyme	blaOXA-333 encodes beta-lactamase OXA-333. Similar to blaOXA-211
NC_003112.2.903387	mtrD	efflux pump conferring antibiotic resistance	mtrD encodes multiple transferable resistance system protein MtrD
AF148067.1.gene1	tla-1	beta-lactam resistance gene;antibiotic inactivation enzyme	tla-1 encodes class A beta-lactamase precursor TLA-1
JF969163.1.gene1	arr	rifampin resistance gene;antibiotic inactivation enzyme	arr encodes Arr
AF227506.1.gene1	catB8	antibiotic inactivation enzyme;chloramphenicol resistance gene	catB8 encodes chloramphenicol acetyltransferase
AP009048.1.gene4162	basR	polymyxin resistance gene	basR encodes DNA-binding response regulator in two-component regulatory system with BasS
NC_007779.1.12934089	basR	polymyxin resistance gene	basR encodes DNA-binding response regulator in two-component regulatory system with BasS
KC567681.1.gene2	AGK07370.1	beta-lactam resistance gene;antibiotic inactivation enzyme	OXA-228-like protein. AGK07370.1 encodes beta-lactamase OXA-257
AY743590.gene	tet39	efflux pump conferring antibiotic resistance;tetracycline resistance gene	This gene is the target of an antibiotic resistance screening microarray probe (AR-Microarray). Source: Acinetobacter sp. LUH5605 plasmid ptet5605 TetR(39) (tetR(39)), TetA(39) (tetA(39)), and putative replicon protein genes, complete cds; and unknown gene. AntimicrobialResistanceTetracycline
X63451.gene	srm(B)	macrolide resistance gene;efflux pump conferring antibiotic resistance	AntimicrobialResistanceSpiramycin. Source: S.ambofaciens genes for SrmB, SrmR and SrmX. This gene is the target of an antibiotic resistance screening microarray probe (AR-Microarray)
U00096.3.gene2443	evgA	gene modulating antibiotic efflux	JW2366. ECK2365. evgA encodes response regulator in two-component regulatory system with EvgS
NC_002952.2860169	rpoB	rifampin resistance gene;antibiotic resistant gene variant or mutant;antibiotic resistant gene variant or mutant;lipopeptide antibiotic resistance gene	rpoB encodes DNA-directed RNA polymerase subunit beta
NC_011586.7044268	AB57_2654	efflux pump conferring antibiotic resistance	AB57_2654 encodes small multidrug resistance protein
AY150213.1.gene2	tetR	antibiotic resistant gene variant or mutant;gene modulating antibiotic efflux	tetR encodes TetR
Z21523.gene	tetQ	tetracycline resistance gene;antibiotic target protection protein	Source: B.fragilis tetA(Q)2 gene. AntimicrobialResistanceTetracycline. This gene is the target of an antibiotic resistance screening microarray probe (AR-Microarray)
NC_002516.2.878882	PA2018	aminoglycoside resistance gene;efflux pump conferring antibiotic resistance	PA2018 encodes multidrug efflux protein
NC_011586.7046391	adeA	efflux pump conferring antibiotic resistance;tetracycline resistance gene	adeA encodes multidrug efflux protein AdeA
U97042.1.gene2	ceoB	aminoglycoside resistance gene;efflux pump conferring antibiotic resistance;fluoroquinolone resistance gene	ceoB encodes CeoB
AF079900.1.gene1	tet347	efflux pump conferring antibiotic resistance;tetracycline resistance gene	otrB. otrB encodes tetracycline efflux protein
AP009048.1.gene2287	gyrA	fluoroquinolone resistance gene;antibiotic resistant gene variant or mutant	gyrA encodes DNA gyrase (type II topoisomerase), subunit A
JQ727667.1.gene1	robA	gene modulating antibiotic efflux	robA encodes RobA
NC_002516.2.877990	PA5514	beta-lactam resistance gene;antibiotic inactivation enzyme	PA5514 encodes beta-lactamase
AP009048.1.gene3822	mdtF	beta-lactam resistance gene;macrolide resistance gene;efflux pump conferring antibiotic resistance;fluoroquinolone resistance gene	mdtF encodes multidrug transporter, RpoS-dependent
CP001138.1.gene3336	parE	fluoroquinolone resistance gene;antibiotic resistant gene variant or mutant	parE encodes DNA topoisomerase IV, B subunit
FQ312006.1.gene760	tuf2	antibiotic resistant gene variant or mutant;elfamycin resistance gene	tuf2 encodes recname: full=elongation factor tu 2; short=ef-tu 2
NC_003923.1004127	MW2011	antibiotic resistant gene variant or mutant;lipopeptide antibiotic resistance gene	MW2011 encodes hypothetical protein
NC_007779.1.12930116	marA	gene modulating permeability to antibiotic;gene modulating antibiotic efflux	marA encodes DNA-binding transcriptional dual regulator
AP009048.1.gene3077	parE	fluoroquinolone resistance gene;antibiotic resistant gene variant or mutant	parE encodes DNA topoisomerase IV, subunit B
JN861780.1.gene1	blaOXA-212	beta-lactam resistance gene;antibiotic inactivation enzyme	blaOXA-212 encodes beta-lactamase OXA-212
DQ303919.1.gene1	qnrB5	fluoroquinolone resistance gene;antibiotic target protection protein	qnrB5 encodes QnrB5
AP009048.1.gene3308	acrE	beta-lactam resistance gene;efflux pump conferring antibiotic resistance;fluoroquinolone resistance gene	acrE encodes cytoplasmic membrane lipoprotein
HE999704.1.gene2984	BN418_3135	antibiotic resistant gene variant or mutant;elfamycin resistance gene	BN418_3135 encodes Elongation factor Tu
HM440348.1.gene1	adeR	gene modulating antibiotic efflux	adeR encodes AdeR
AF469609.1.gene2	gyrA	fluoroquinolone resistance gene;antibiotic resistant gene variant or mutant	gyrA encodes gyrase A subunit
DQ174304.1.gene1	blaSHV-64	beta-lactam resistance gene;antibiotic inactivation enzyme	blaSHV-64 encodes mutant extended-spectrum beta-lactamase SHV-64
AY082011.1.gene6	vanHD	glycopeptide resistance gene;antibiotic resistance gene cluster, cassette, or operon;gene conferring antibiotic resistance via molecular bypass	vanHD encodes D-lactate dehydrogenase
NC_011586.7045197	AB57_0283	beta-lactam resistance gene;antibiotic inactivation enzyme	AB57_0283 encodes beta-lactamase TEM
AB636283.1.gene1	SMB-1	beta-lactam resistance gene;antibiotic inactivation enzyme	SMB-1 encodes metallo-beta-lactamase
AP009048.1.gene2134	mdtC	aminocoumarin resistance gene;efflux pump conferring antibiotic resistance	mdtC encodes multidrug efflux system, subunit C
JX089628.1.gene1	OXA-240	beta-lactam resistance gene;antibiotic inactivation enzyme	OXA-240 encodes extended-spectrum beta-lactamase OXA-240
AB639410.1.gene1	oprA	efflux pump conferring antibiotic resistance	oprA encodes outer membrane protein
CP001485.1.gene264	VCD_001261	antibiotic resistant gene variant or mutant;elfamycin resistance gene	VCD_001261 encodes translation elongation factor Tu
NC_007779.1.12934478	rpoB	rifampin resistance gene;antibiotic resistant gene variant or mutant	rpoB encodes RNA polymerase subunit beta
U00096.3.gene3255	ECK3166	sulfonamide resistance gene;antibiotic resistant gene variant or mutant	folP. JW3144. dhpS. folP encodes 7,8-dihydropteroate synthase
AM180066.1.gene1	mphC	macrolide resistance gene;antibiotic inactivation enzyme	mphC encodes macrolide 2'-phosphotransferase
CP004022.1.gene2801	tufB	antibiotic resistant gene variant or mutant;elfamycin resistance gene	tufB encodes elongation factor Tu
AP009048.1.gene3066	parC	fluoroquinolone resistance gene;antibiotic resistant gene variant or mutant	parC encodes DNA topoisomerase IV, subunit A
NC_007779.1.12931433	baeR	gene modulating antibiotic efflux	baeR encodes DNA-binding response regulator in two-component regulatory system with BaeS
L11616.1.gene2	mexB	fluoroquinolone resistance gene;phenicol resistance gene;chloramphenicol resistance gene;macrolide resistance gene;polymyxin resistance gene;aminocoumarin resistance gene;efflux pump conferring antibiotic resistance;tetracycline resistance gene	mexB encodes Unknown product
NC_003197.1.1254704	parE	fluoroquinolone resistance gene;antibiotic resistant gene variant or mutant	parE encodes DNA topoisomerase IV subunit B
NC_010410.6002907	adeR	gene modulating antibiotic efflux	adeR encodes two-component response regulator
JN861779.1.gene1	blaOXA-211	beta-lactam resistance gene;antibiotic inactivation enzyme	blaOXA-211 encodes beta-lactamase OXA-211
AL450380.1.gene6	gyrA	fluoroquinolone resistance gene;antibiotic resistant gene variant or mutant	ML0006. gyrA encodes putative DNA gyrase subunit A
AJ276453.1.gene4	blaMOX-2	beta-lactam resistance gene;antibiotic inactivation enzyme	blaMOX-2 encodes beta-lactamase
AF261825.2.gene41	pse-1	beta-lactam resistance gene;antibiotic inactivation enzyme	pse-1 encodes beta-lactamase
AF147719.1.gene2	amrA	aminoglycoside resistance gene;efflux pump conferring antibiotic resistance	amrA encodes putative membrane fusion protein
NC_007779.1.12933371	parC	fluoroquinolone resistance gene;antibiotic resistant gene variant or mutant	parC encodes DNA topoisomerase IV, subunit A
NC_000918.1.1193474	cphA1	beta-lactam resistance gene;antibiotic inactivation enzyme	cphA1 encodes beta lactamase
AP009048.1.gene3975	crp	gene modulating antibiotic efflux	crp encodes DNA-binding transcriptional dual regulator
NC_012469.1.7685970	SPT_1925	streptogramin resistance gene;macrolide resistance gene;efflux pump conferring antibiotic resistance	SPT_1925 encodes Mel protein
U00096.3.gene1150	JW1115	gene modulating antibiotic efflux	phoQ. ECK1115. phoQ encodes sensory histidine kinase in two-component regulatory system with PhoP
CP000034.1.gene2186	baeR	gene modulating antibiotic efflux	baeR encodes transcriptional response regulatory protein. SDY2186
CP003248.2.gene1921	RVBD_1854c	isoniazid resistance gene;antibiotic resistant gene variant or mutant	RVBD_1854c encodes NADH dehydrogenase Ndh
FJ437066.1.gene1	ACJ65711.1	beta-lactam resistance gene;antibiotic inactivation enzyme	ACJ65711.1 encodes class C beta-lactamase CMY-44
NC_002951.3236361	pgsA	antibiotic resistant gene variant or mutant;lipopeptide antibiotic resistance gene	pgsA encodes CDP-diacylglycerol--glycerol-3-phosphate 3-phosphatidyltransferase
NC_002952.2859942	grlB	antibiotic resistant gene variant or mutant;fluoroquinolone resistance gene;antibiotic resistant gene variant or mutant	parE. grlB encodes DNA topoisomerase IV subunit B
NC_007779.1.12932512	mdtG	efflux pump conferring antibiotic resistance	mdtG encodes drug efflux system
JQ740052.1.gene2	tet(40)	efflux pump conferring antibiotic resistance;tetracycline resistance gene	tet(40) encodes tetracycline resistance protein 40
U57969.1.gene1	mexC	fluoroquinolone resistance gene;phenicol resistance gene;chloramphenicol resistance gene;macrolide resistance gene;efflux pump conferring antibiotic resistance	mexC encodes membrane fusion protein MexC
AL123456.3.gene1998	katG	isoniazid resistance gene;antibiotic resistant gene variant or mutant	katG encodes Catalase-peroxidase-peroxynitritase T KatG
AP009048.1.gene1101	mdtG	efflux pump conferring antibiotic resistance	mdtG encodes predicted drug efflux system
U00096.3.gene2143	ECK2070	aminocoumarin resistance gene;efflux pump conferring antibiotic resistance	JW5338. yegM. mdtA. mdtA encodes multidrug efflux system, subunit A
AJ223604.1.gene9	qacEdelta	sulfonamide resistance gene;antibiotic target replacement protein	qacEdelta 1 encodes Unknown product
U00096.3.gene1715	JW1655	efflux pump conferring antibiotic resistance;fluoroquinolone resistance gene	ydhE. mdtK. norE. ECK1659. norM. mdtK encodes multidrug efflux system transporter
CP003248.2.gene3393	RVBD_3246c	gene modulating antibiotic efflux	RVBD_3246c encodes two-component system transcriptional regulator MtrA
DQ157752.1.gene4	ereA	macrolide resistance gene;antibiotic inactivation enzyme	ereA encodes erythromycin esterase
CP003248.2.gene6	RVBD_0006	fluoroquinolone resistance gene;antibiotic resistant gene variant or mutant	RVBD_0006 encodes DNA gyrase subunit A GyrA
NC_007779.1.12933526	mdtE	beta-lactam resistance gene;macrolide resistance gene;efflux pump conferring antibiotic resistance;fluoroquinolone resistance gene	mdtE encodes multidrug resistance efflux transporter
HQ433550.1.gene1	mexS	gene modulating antibiotic efflux	mexS encodes MexS
CP003248.2.gene1707	RVBD_1644	antibiotic target modifying enzyme;peptide antibiotic resistance gene	RVBD_1644 encodes 23S rRNA methyltransferase TsnR
AP009048.1.gene1179	phoP	gene altering cell wall charge conferring antibiotic resistance;antibiotic resistant gene variant or mutant;gene modulating antibiotic efflux	phoP encodes DNA-binding response regulator in two-component regulatory system with PhoQ
NC_007779.1.12932959	acrE	beta-lactam resistance gene;efflux pump conferring antibiotic resistance;fluoroquinolone resistance gene	acrE encodes cytoplasmic membrane lipoprotein
NC_002695.1.914983	cpxA	gene modulating antibiotic efflux	cpxA encodes two-component sensor protein
AM296481.1.gene2	cmlB1	efflux pump conferring antibiotic resistance;chloramphenicol resistance gene;phenicol resistance gene	cmlB1 encodes chloramphenicol efflux protein
AJ223604.1.gene5	catB6	antibiotic inactivation enzyme;chloramphenicol resistance gene	catB6 encodes Unknown product
GQ205627.2.gene3	vatG	streptogramin resistance gene;antibiotic inactivation enzyme	vatG encodes streptogramin A acetyltransferase
CP003248.2.gene1976	RVBD_1908c	isoniazid resistance gene;antibiotic resistant gene variant or mutant	RVBD_1908c encodes catalase-peroxidase-peroxynitritase T KatG
U00096.3.gene4185	ECK4073	efflux pump conferring antibiotic resistance	mdtP. yjcP. sdsP. JW4041. mdtP encodes outer membrane factor of efflux pump
AJ252200.1.gene2	smeE	fluoroquinolone resistance gene;phenicol resistance gene;chloramphenicol resistance gene;macrolide resistance gene;aminocoumarin resistance gene;efflux pump conferring antibiotic resistance;tetracycline resistance gene	smeE encodes putative RND protein
AJ295238.gene	tet32	tetracycline resistance gene;antibiotic target protection protein	Source: Clostridiaceae bacterium K10 tet(0/32/0) and tet(40) genes for tetracycline resistance proteins. AntimicrobialResistanceTetracycline. This gene is the target of an antibiotic resistance screening microarray probe (AR-Microarray)
AY115475.1.gene2	oxa10	beta-lactam resistance gene;antibiotic inactivation enzyme	oxa10 encodes beta-lactamase
AP009048.1.gene4161	basS	polymyxin resistance gene	basS encodes sensory histidine kinase in two-component regulatory system with BasR
AP009048.1.gene983	ompF	gene modulating permeability to antibiotic;beta-lactam resistance gene;antibiotic resistant gene variant or mutant	ompF encodes outer membrane porin 1a (Ia;b;F)
AP009048.1.gene2520	acrD	aminoglycoside resistance gene;efflux pump conferring antibiotic resistance	acrD encodes aminoglycoside/multidrug efflux system
CP002695.1.gene10	tuf	antibiotic resistant gene variant or mutant;elfamycin resistance gene	tuf encodes elongation factor Tu
AL009126.3.gene949	mprF	peptide antibiotic resistance gene;antibiotic target modifying enzyme;antibiotic resistant gene variant or mutant;lipopeptide antibiotic resistance gene	mprF encodes phosphatidylglycerol lysyltransferase involved in lysinylation of phospholipids
AE000516.2.gene4239	gidB	antibiotic resistant gene variant or mutant	gidB encodes glucose-inhibited division protein B
AY769962.1.gene3	adeK	rifampin resistance gene;beta-lactam resistance gene;lincosamide resistance gene;fluoroquinolone resistance gene;phenicol resistance gene;chloramphenicol resistance gene;macrolide resistance gene;aminocoumarin resistance gene;efflux pump conferring antibiotic resistance;trimethoprim resistance gene;tetracycline resistance gene	adeK encodes AdeK
AM998375.1.gene2	blaAIM-1	beta-lactam resistance gene;antibiotic inactivation enzyme	blaAIM-1 encodes metallo-beta-lactamase AIM-1
AF173226.1.gene3	smeA	aminoglycoside resistance gene;beta-lactam resistance gene;efflux pump conferring antibiotic resistance;fluoroquinolone resistance gene	smeA encodes SmeA
KF421162.1.gene1	blaOXA-359	beta-lactam resistance gene;antibiotic inactivation enzyme	blaOXA-359 encodes beta-lactamase
U46859.1.gene22	rosB	polymyxin resistance gene	rosB encodes RosB
AY259086.1.gene4	catB3	antibiotic inactivation enzyme;chloramphenicol resistance gene	catB3 encodes chloramphenicol acetyltransferase
U00096.3.gene3813	ECK3703	efflux pump conferring antibiotic resistance	yidY. mdtL. JW3688. mdtL encodes multidrug efflux system protein
DQ836009.1.gene1	aadA2	aminoglycoside resistance gene;antibiotic inactivation enzyme	aadA2 encodes AadA2 aminoglycoside ( 3'')(9) adenylyltransferase; AAD(3'')(9)-I group
AM180355.1.gene636	tetM	tetracycline resistance gene;antibiotic target protection protein	tetM encodes Tetracycline resistance protein Tn5397
NC_010400.5986505	ABSDF2384	gene modulating antibiotic efflux	ABSDF2384 encodes putative transcriptional regulator
U00096.3.gene2147	baeS	gene modulating antibiotic efflux	JW2063. ECK2074. baeS encodes sensory histidine kinase in two-component regulatory system with BaeR
NC_002516.2.877855	mexA	fluoroquinolone resistance gene;phenicol resistance gene;chloramphenicol resistance gene;macrolide resistance gene;polymyxin resistance gene;aminocoumarin resistance gene;efflux pump conferring antibiotic resistance;tetracycline resistance gene	mexA encodes Resistance-Nodulation-cell Division (RND) multidrug efflux membrane fusion protein MexA precursor
M55620.gene	catQ	antibiotic inactivation enzyme;chloramphenicol resistance gene	This gene is the target of an antibiotic resistance screening microarray probe (AR-Microarray). Source: CLOCATQ Clostridium perfringens chloramphenicol acetyltransferase (catQ) gene, complete cds. AntimicrobialResistanceChloramphenicol
AP009048.1.gene2135	mdtD	efflux pump conferring antibiotic resistance	mdtD encodes multidrug efflux system protein
AJ698325.1.gene9	mph(A)	macrolide resistance gene;antibiotic inactivation enzyme	mph(A) encodes macrolide 2'-phosphotransferase I
JQ422052.1.gene1	blaOXA-229	beta-lactam resistance gene;antibiotic inactivation enzyme	blaOXA-229 encodes beta-lactamase OXA-229
AB894482.1.gene28	aac(6')-Iak	aminoglycoside resistance gene;antibiotic inactivation enzyme	aac(6')-Iak encodes aminoglycoside 6'-N-acetyltransferase
HM173356.1.gene3	aac(6')-IIc	aminoglycoside resistance gene;antibiotic inactivation enzyme	aac(6')-IIc encodes aminoglycoside 6'-N-acetyltransferase
NC_003197.1.1251870	STM0351	chloramphenicol resistance gene;beta-lactam resistance gene;efflux pump conferring antibiotic resistance;phenicol resistance gene	STM0351 encodes cation efflux system protein
FN594949.1.gene24	tet(44)	tetracycline resistance gene;antibiotic target protection protein	tet(44) encodes ribosomal tetracycline resistance protein tet(44)
AL123456.3.gene1942	ndh	isoniazid resistance gene;antibiotic resistant gene variant or mutant	ndh encodes Probable NADH dehydrogenase Ndh
KM087850.1.gene1	blaDHA-17	beta-lactam resistance gene;antibiotic inactivation enzyme	blaDHA-17 encodes class C beta-lactamase
KM401566.1.gene3	blaOXA-421	beta-lactam resistance gene;antibiotic inactivation enzyme	blaOXA-421 encodes beta-lactamase OXA-421. BlaOXA-75-like
D13304.2.gene1	blaMOX-1	beta-lactam resistance gene;antibiotic inactivation enzyme	blaMOX-1 encodes beta-lactamase
NC_002745.1124566	SA1683	efflux pump conferring antibiotic resistance	SA1683 encodes hypothetical protein
NC_011595.7057926	ABBFA_001707	efflux pump conferring antibiotic resistance;tetracycline resistance gene	ABBFA_001707 encodes Acriflavine resistance protein E precursor (Protein envC)
NC_002952.2860170	rpoC	antibiotic resistant gene variant or mutant;lipopeptide antibiotic resistance gene	rpoC encodes DNA-directed RNA polymerase subunit beta
NC_010605.6233718	ACICU_p0024	beta-lactam resistance gene;antibiotic inactivation enzyme	ACICU_p0024 encodes carbapenem-hydrolyzing oxacillinase. bla-oxa58
AP009048.1.gene4132	yjcR	efflux pump conferring antibiotic resistance	yjcR encodes predicted membrane fusion protein of efflux pump
EU408355.1.gene19	blaLRA-18	beta-lactam resistance gene;antibiotic inactivation enzyme	blaLRA-18 encodes LRA-18
AL123456.3.gene715	rpsL	aminoglycoside resistance gene;antibiotic resistant gene variant or mutant	rpsL encodes 30S ribosomal protein S12 RpsL
KF478993.1.gene4	VanX	glycopeptide resistance gene;gene conferring antibiotic resistance via molecular bypass;antibiotic resistance gene cluster, cassette, or operon	D-Ala-D-Ala dipeptidase. VanX encodes VanX
AP009048.1.gene3415	cpxA	gene modulating antibiotic efflux	cpxA encodes sensory histidine kinase in two-component regulatory system with CpxR
NC_007779.1.12934090	basS	polymyxin resistance gene	basS encodes sensory histidine kinase in two-component regulatory system with BasR
NC_020418.1.14669700	MU9_489	fluoroquinolone resistance gene;antibiotic resistant gene variant or mutant	MU9_489 encodes DNA gyrase subunit B
U00096.3.gene3598	yhiU	beta-lactam resistance gene;macrolide resistance gene;efflux pump conferring antibiotic resistance;fluoroquinolone resistance gene	JW3481. mdtE. ECK3497. mdtE encodes anaerobic multidrug efflux transporter, ArcA-regulated
AL450380.1.gene5	ML0005	fluoroquinolone resistance gene;antibiotic resistant gene variant or mutant	gyrB. gyrB encodes putative DNA gyrase subunit B
NC_011586.7045443	adeI	rifampin resistance gene;beta-lactam resistance gene;lincosamide resistance gene;fluoroquinolone resistance gene;phenicol resistance gene;chloramphenicol resistance gene;macrolide resistance gene;aminocoumarin resistance gene;efflux pump conferring antibiotic resistance;trimethoprim resistance gene;tetracycline resistance gene	adeI encodes multidrug efflux protein AdeI
X02340.1.orf0.gene	X02340.1.orf0	aminoglycoside resistance gene;antibiotic inactivation enzyme	Encodes put. AAD (3)(9) precursor. Source: E. coli R538-1 plasmid aadA gene for aminoglycoside 3" adenyltransferase AAD(3")(9)
X58272.1.gene1	blaOXA-5	beta-lactam resistance gene;antibiotic inactivation enzyme	blaOXA-5 encodes beta-lactamase
CP004022.1.gene3277	tufB	antibiotic resistant gene variant or mutant;elfamycin resistance gene	tufB encodes elongation factor Tu
AY264780.2.gene3	tetA(41)	efflux pump conferring antibiotic resistance;tetracycline resistance gene	tetA(41) encodes TetA(41)
NC_002516.2.881079	nfxB	gene modulating antibiotic efflux	nfxB encodes transcriptional regulator NfxB
KC149527.1.gene1	blaNDM-1	beta-lactam resistance gene;antibiotic inactivation enzyme	blaNDM-1 encodes metallo beta lactamase NDM-1
DQ865198.gene	aadA5	aminoglycoside resistance gene;antibiotic inactivation enzyme	This gene is the target of an antibiotic resistance screening microarray probe (AR-Microarray). Source: Escherichia coli strain E020 class 1 integron dihydrofolate reductase (dfr17a) and aminoglycoside-3'-adenylyltransferase (aadA5) genes, complete cds. Aminoglycosides
NC_011035.1.6447745	NGK_1600	gene modulating antibiotic efflux	NGK_1600 encodes MtrR protein
U00096.3.gene1151	JW1116	gene altering cell wall charge conferring antibiotic resistance;antibiotic resistant gene variant or mutant;gene modulating antibiotic efflux	ECK1116. phoP. phoP encodes response regulator in two-component regulatory system with PhoQ
NC_008783.1.4684890	BARBAKC583_RS03585	fluoroquinolone resistance gene;antibiotic resistant gene variant or mutant	BARBAKC583_RS03585 encodes DNA gyrase subunit A
CP000675.2.gene385	tuf2	antibiotic resistant gene variant or mutant;elfamycin resistance gene	tuf2 encodes translation elongation factor Tu (EF-Tu); tRNA- Ala
AE015929.1.gene1125	SE_1119	trimethoprim resistance gene;antibiotic target replacement protein	SE_1119 encodes dihydrofolate reductase
AY758206.1.gene5	aadA11	aminoglycoside resistance gene;antibiotic inactivation enzyme	aadA11 encodes aminoglycosidde adenylyltransferase
M37699.gene1	tetX	antibiotic inactivation enzyme;tetracycline resistance gene	tetX encodes tetracycline resistance protein
U00096.3.gene2545	ECK2465	aminoglycoside resistance gene;efflux pump conferring antibiotic resistance	acrD. yffA. JW2454. acrD encodes aminoglycoside/multidrug efflux system
AJ518835.1.gene6	floR	efflux pump conferring antibiotic resistance;chloramphenicol resistance gene;phenicol resistance gene	floR encodes florfenicol/chloramphenicol resistance protein
NC_007779.1.12933399	parE	fluoroquinolone resistance gene;antibiotic resistant gene variant or mutant	parE encodes DNA topoisomerase IV, subunit B
NC_002952.2859941	grlA	fluoroquinolone resistance gene;antibiotic resistant gene variant or mutant	parC. grlA encodes DNA topoisomerase IV subunit A
U57969.1.gene2	mexD	fluoroquinolone resistance gene;phenicol resistance gene;chloramphenicol resistance gene;macrolide resistance gene;efflux pump conferring antibiotic resistance	mexD encodes RND family exporter MexD
U00096.3.gene555	JW0531	efflux pump conferring antibiotic resistance	eb. emrE. ECK0534. mvrC. emrE encodes DLP12 prophage; multidrug resistance protein
U00096.3.gene2144	ECK2071	aminocoumarin resistance gene;efflux pump conferring antibiotic resistance	yegN. mdtB. JW2060. mdtB encodes multidrug efflux system, subunit B
X15791.1.gene3	CAA33795.1	beta-lactam resistance gene;antibiotic inactivation enzyme	Unnamed protein product; beta-lactamase (AA 1-293). CAA33795.1 encodes Unknown product
X13543.1.gene1	CAA31895.1	aminoglycoside resistance gene;antibiotic inactivation enzyme	CAA31895.1 encodes Unknown product. Unnamed protein product; aacC3 protein (AA 1-286)
AB011381.1.gene1	oprM	aminoglycoside resistance gene;fluoroquinolone resistance gene;phenicol resistance gene;chloramphenicol resistance gene;macrolide resistance gene;polymyxin resistance gene;aminocoumarin resistance gene;efflux pump conferring antibiotic resistance;tetracycline resistance gene	oprM encodes OprM
AL123456.3.gene2357	kasA	isoniazid resistance gene;antibiotic resistant gene variant or mutant	kasA encodes 3-oxoacyl-[acyl-carrier protein] synthase 1 KasA (beta-ketoacyl-ACP synthase) (KAS I)
AF355189.1.gene2	aac(3)-Ib/aac(6')-Ib	aminoglycoside resistance gene;antibiotic inactivation enzyme	aac(3)-Ib/aac(6')-Ib encodes aminoglycoside 3-N-acetyltransferase/aminoglycoside 6'-N-acetyltransferase fusion protein
NC_007779.1.12932456	yjiO	efflux pump conferring antibiotic resistance	yjiO encodes multidrug efflux system protein
J03306.gene	dfrA3	trimethoprim resistance gene;antibiotic target replacement protein	This gene is the target of an antibiotic resistance screening microarray probe (AR-Microarray). Trimethoprim. Source: PAZDHFRA Plasmid pAZ1 type III dihydrofolate reductase gene, complete cds
V00622.1.gene1	cat	antibiotic inactivation enzyme;chloramphenicol resistance gene;antibiotic inactivation enzyme;chloramphenicol resistance gene	cat encodes Unknown product
AM850911.2.gene1	blaLEN	beta-lactam resistance gene;antibiotic inactivation enzyme	blaLEN encodes beta-lactamase
NC_007779.1.12931428	mdtC	aminocoumarin resistance gene;efflux pump conferring antibiotic resistance	mdtC encodes multidrug efflux system, subunit C
NC_007779.1.12931933	acrD	aminoglycoside resistance gene;efflux pump conferring antibiotic resistance	acrD encodes aminoglycoside/multidrug efflux system
AF155139.2.gene6	vanHE	glycopeptide resistance gene;gene conferring antibiotic resistance via molecular bypass;antibiotic resistance gene cluster, cassette, or operon	vanHE encodes putative lactate dehydrogenase VanHE
AM087405.1.gene3	aadA6/aadA10	aminoglycoside resistance gene;antibiotic inactivation enzyme	aadA6/aadA10 encodes aminoglycoside-modifying enzyme
AE000516.2.gene1599	inhA	isoniazid resistance gene;antibiotic resistant gene variant or mutant	inhA encodes enoyl-(acyl-carrier-protein) reductase
JQ727668.1.gene1	ramA	gene modulating antibiotic efflux	ramA encodes RamA
NC_003197.1.1251869	STM0350.S	chloramphenicol resistance gene;beta-lactam resistance gene;efflux pump conferring antibiotic resistance;phenicol resistance gene	STM0350.S encodes outer membrane efflux-like protein
GQ891757.1.gene9	blaPER-1	beta-lactam resistance gene;antibiotic inactivation enzyme	blaPER-1 encodes extended spectrum beta lactamase PER-1
AF274302.1.gene5	mel	streptogramin resistance gene;macrolide resistance gene;efflux pump conferring antibiotic resistance	mel encodes Mel
NC_007779.1.12931431	mdtD	efflux pump conferring antibiotic resistance	mdtD encodes multidrug efflux system protein
U00096.3.gene1574	soxQ	antibiotic resistant gene variant or mutant;gene modulating antibiotic efflux	ECK1523. cfxB. marR. JW5248. inaR. marR encodes transcriptional repressor of multiple antibiotic resistance
FJ854362.1.gene2	blaGES-11	beta-lactam resistance gene;antibiotic inactivation enzyme	blaGES-11 encodes GES-11
U00096.3.gene4014	cpxR	gene modulating antibiotic efflux	JW3883. ECK3905. yiiA. cpxR encodes response regulator in two-component regulatory system with CpxA
AF118107.1.gene1	Flor	efflux pump conferring antibiotic resistance;chloramphenicol resistance gene;phenicol resistance gene	Flor encodes putative efflux protein Flor
AY750909.1.gene1	bla-oxa-66	beta-lactam resistance gene;antibiotic inactivation enzyme	bla-oxa-66 encodes beta-lactamase OXA-66
KJ135344.1.gene1	oxa-381	beta-lactam resistance gene;antibiotic inactivation enzyme	oxa-381 encodes beta-lactamase OXA-381
NC_007779.1.12933952	emrA	efflux pump conferring antibiotic resistance;fluoroquinolone resistance gene	emrA encodes multidrug efflux system
AJ271879.1.gene11	strB	aminoglycoside resistance gene;antibiotic inactivation enzyme	strB encodes aminoglycoside phosphotransferase
L25617.1.gene2	aac(6')-Ib'	aminoglycoside resistance gene;antibiotic inactivation enzyme	aac(6')-Ib' encodes aminoglycoside 6-N-acetyltransferase
AB038042.1.gene1	mph(A)	macrolide resistance gene;antibiotic inactivation enzyme	mph(A) encodes macrolide 2'-phosphotransferase I Mph(A)
NC_007779.1.12931668	phoQ	gene modulating antibiotic efflux	phoQ encodes sensory histidine kinase in two-component regulatory system with PhoP
NC_007779.1.12931024	ompF	gene modulating permeability to antibiotic;beta-lactam resistance gene;antibiotic resistant gene variant or mutant	ompF encodes outer membrane porin 1a (Ia;b;F)
HQ203032.1.gene1	rbpA	rifampin resistance gene;antibiotic target protection protein	MsrbpA. rbpA encodes RbpA
AY232670.1.gene1	sulII	sulfonamide resistance gene;antibiotic target replacement protein	sulII encodes type II sulfonamide resistant dihydropteroate synthase
NC_010400.5984910	ABSDF1463	efflux pump conferring antibiotic resistance;fluoroquinolone resistance gene;tetracycline resistance gene	Putative adeF subunit gene of efflux complex AdeFGH.. ABSDF1463 encodes multidrug ABC transporter
KC688833.1.gene1	lnuB	lincosamide resistance gene;antibiotic inactivation enzyme	lnuB encodes lincosamine nucleotidyl transferase
NC_007779.1.12933527	mdtF	beta-lactam resistance gene;macrolide resistance gene;efflux pump conferring antibiotic resistance;fluoroquinolone resistance gene	mdtF encodes multidrug transporter, RpoS-dependent
L09756.gene	tetS	tetracycline resistance gene;antibiotic target protection protein	AntimicrobialResistanceTetracycline. This gene is the target of an antibiotic resistance screening microarray probe (AR-Microarray). Source: LISTET Listeria monocytogenes tet gene, complete cds
CP001918.1.gene242	ECL_00237	antibiotic resistant gene variant or mutant;elfamycin resistance gene	ECL_00237 encodes elongation factor Tu
NC_002745.1124792	SA1891	antibiotic resistant gene variant or mutant;lipopeptide antibiotic resistance gene	SA1891 encodes hypothetical protein
AF133139.gene	tetG	efflux pump conferring antibiotic resistance;tetracycline resistance gene	AntimicrobialResistanceTetracycline. This gene is the target of an antibiotic resistance screening microarray probe (AR-Microarray). Source: Pseudomonas sp. plasmid pPSTG1 tetracycline resistance repressor (tetR(G)) and tetracycline resistance protein (tetG) genes, complete cds
U57969.1.gene3	oprJ	fluoroquinolone resistance gene;phenicol resistance gene;chloramphenicol resistance gene;macrolide resistance gene;efflux pump conferring antibiotic resistance	oprJ encodes outer membrane protein OprJ
JX173956.1.gene1	blaMOX-8	beta-lactam resistance gene;antibiotic inactivation enzyme	blaMOX-8 encodes AmpC beta-lactamase MOX-8
U00096.3.gene1267	verA	gene modulating antibiotic efflux	osmZ. drc. pilG. hns. hnsA. ECK1232. B1. H1. drdX. fimG. irk. bglY. msyA. JW1225. cur. virR. topS. drs. topX. hns encodes global DNA-binding transcriptional dual regulator H-NS
NC_007779.1.12931503	yfbG	gene altering cell wall charge conferring antibiotic resistance;polymyxin resistance gene	yfbG encodes fused UDP-L-Ara4N formyltransferase and UDP-GlcA C-4'-decarboxylase
GU371926.1.gene94	atp	beta-lactam resistance gene;antibiotic inactivation enzyme	atp encodes TEM-33
GU060319.1.gene2	ADO00942.1	trimethoprim resistance gene;antibiotic target replacement protein	ADO00942.1 encodes dihydrofolate reductase B6. Confers resistance to trimethoprim
GQ337064.1.gene6	blaOXA-2	beta-lactam resistance gene;antibiotic inactivation enzyme	blaOXA-2 encodes OXA-2
CP000768.1.gene1537	cmeB	beta-lactam resistance gene;macrolide resistance gene;efflux pump conferring antibiotic resistance;fluoroquinolone resistance gene	cmeB encodes RND efflux system, inner membrane transporter CmeB
AL123456.3.gene1777	tlyA	aminoglycoside resistance gene;antibiotic target modifying enzyme;antibiotic resistant gene variant or mutant	tlyA encodes 2'-O-methyltransferase TlyA
NC_011595.7059027	ABBFA_001145	efflux pump conferring antibiotic resistance	ABBFA_001145 encodes Quaternary ammonium compound-resistance protein qacE (Quaternaryammonium determinant E)
FQ312006.1.gene706	HIB_07070	aminoglycoside resistance gene;antibiotic inactivation enzyme	HIB_07070 encodes 30S ribosomal subunit protein S12
AP009048.1.gene2136	baeS	gene modulating antibiotic efflux	baeS encodes sensory histidine kinase in two-component regulatory system with BaeR
AJ252200.1.gene1	smeD	fluoroquinolone resistance gene;phenicol resistance gene;chloramphenicol resistance gene;macrolide resistance gene;aminocoumarin resistance gene;efflux pump conferring antibiotic resistance;tetracycline resistance gene	smeD encodes putative membrane fusion protein
KF147862.1.gene1	adeN	gene modulating antibiotic efflux	adeN encodes AdeN
AY057445.1.gene1	arnA	gene altering cell wall charge conferring antibiotic resistance;polymyxin resistance gene	arnA encodes UDP-D-glucuronate dehydrogenase
NC_003197.1.1251873	STM0354	gene modulating antibiotic efflux	STM0354 encodes transcriptional regulator
KJ151292.1.gene1	AIA08936.1	rifampin resistance gene;antibiotic inactivation enzyme	AIA08936.1 encodes rifampin phosphotransferase. RPH
X56809.1.gene1	blaLCR-1	beta-lactam resistance gene;antibiotic inactivation enzyme	blaLCR-1 encodes beta-lactamase
AE000516.2.gene724	rpsL	aminoglycoside resistance gene;antibiotic resistant gene variant or mutant	rpsL encodes ribosomal protein S12
X57972.1.gene1	CAA41038.1	beta-lactam resistance gene;antibiotic inactivation enzyme	ORF. CAA41038.1 encodes beta lactamase TEM6
AP009048.1.gene3629	gyrB	antibiotic resistant gene variant or mutant	gyrB encodes DNA gyrase, subunit B
AB765395.1.gene1	BAM76830.1	beta-lactam resistance gene;antibiotic inactivation enzyme	BAM76830.1 encodes AQU-1-type AmpC beta-lactamase
NC_002516.2.880183	nalD	gene modulating antibiotic efflux	nalD encodes NalD
U00096.3.gene3801	parA	antibiotic resistant gene variant or mutant	gyrB. pcbA. JW5625. pcpA. Cou. acrB. hopA. himB. nalC. ECK3691. hisU. gyrB encodes DNA gyrase, subunit B
AL450380.1.gene254	folP	sulfonamide resistance gene;antibiotic resistant gene variant or mutant	ML0224. folP encodes dihydropteroate synthase
NC_007779.1.12933651	cpxR	gene modulating antibiotic efflux	cpxR encodes DNA-binding response regulator in two-component regulatory system with CpxA
AB204810.2.gene1	abeM	efflux pump conferring antibiotic resistance	abeM encodes multidrug efflux pump AbeM
L11616.1.gene3	oprM	aminoglycoside resistance gene;fluoroquinolone resistance gene;phenicol resistance gene;chloramphenicol resistance gene;macrolide resistance gene;polymyxin resistance gene;aminocoumarin resistance gene;efflux pump conferring antibiotic resistance;tetracycline resistance gene	oprM encodes outer membrane protein
X57102.1.gene1	cphA	beta-lactam resistance gene;antibiotic inactivation enzyme	cphA encodes beta-lactamase
AP009048.1.gene4383	yjiO	efflux pump conferring antibiotic resistance	yjiO encodes multidrug efflux system protein
KF986257.1.gene1	oxa-376	beta-lactam resistance gene;antibiotic inactivation enzyme	oxa-376 encodes beta-lactamase OXA-376
AB061440.gene	tet34	efflux pump conferring antibiotic resistance;tetracycline resistance gene	This gene is the target of an antibiotic resistance screening microarray probe (AR-Microarray). AntimicrobialResistanceTetracycline. Source: Vibrio sp. No.6 tet34 gene, complete cds
U00096.3.gene4087	rif	rifampin resistance gene;antibiotic resistant gene variant or mutant	rpoB. groN. stl. tabG. tabD. JW3950. ftsR. ron. stv. ECK3978. nitB. sdgB. mbrD?. rpoB encodes RNA polymerase, beta subunit
AE000516.2.gene2195	pncA	pyrazinamide resistance gene;antibiotic resistant gene variant or mutant	pncA encodes pyrazinamidase/nicotinamidase
NC_007779.1.12933219	mdtL	efflux pump conferring antibiotic resistance	mdtL encodes multidrug efflux system protein
NC_002695.1.916234	uppP	gene conferring antibiotic resistance via molecular bypass;peptide antibiotic resistance gene	uppP encodes undecaprenyl pyrophosphate phosphatase
AY769962.1.gene2	adeJ	rifampin resistance gene;beta-lactam resistance gene;lincosamide resistance gene;fluoroquinolone resistance gene;phenicol resistance gene;chloramphenicol resistance gene;macrolide resistance gene;aminocoumarin resistance gene;efflux pump conferring antibiotic resistance;trimethoprim resistance gene;tetracycline resistance gene	adeJ encodes AdeJ
NC_002516.2.877851	oprM	aminoglycoside resistance gene;fluoroquinolone resistance gene;phenicol resistance gene;chloramphenicol resistance gene;macrolide resistance gene;polymyxin resistance gene;aminocoumarin resistance gene;efflux pump conferring antibiotic resistance;tetracycline resistance gene	oprM encodes multidrug ABC transporter
AP010904.1.gene1560	fosX	fosfomycin resistance gene;antibiotic inactivation enzyme	fosX encodes fosfomycin resistance protein
U37105.2.gene3	aadB	aminoglycoside resistance gene;antibiotic inactivation enzyme	aadB encodes aminoglycoside (2'') adenylyltransferase AAD (2'')
NC_002695.1.914736	ECs3548	efflux pump conferring antibiotic resistance;fluoroquinolone resistance gene	ECs3548 encodes multidrug resistance protein B
AF173226.1.gene4	smeB	aminoglycoside resistance gene;beta-lactam resistance gene;efflux pump conferring antibiotic resistance;fluoroquinolone resistance gene	smeB encodes SmeB
EU436855.2.gene3	qnrVC1	fluoroquinolone resistance gene;antibiotic target protection protein	qnrVC1 encodes QnrVC1
b) In YN
Gene subtype ID	Gene Symbol	Category	Description
CP003248.2.gene2330	RVBD_2245	isoniazid resistance gene;antibiotic resistant gene variant or mutant	RVBD_2245 encodes 3-oxoacyl-[acyl-carrier-protein] synthase 1 KasA
NC_023287.1.18156494	mefA	macrolide resistance gene;efflux pump conferring antibiotic resistance	mefA encodes Macrolide-efflux protein
AJ514254.gene	tet36	tetracycline resistance gene;antibiotic target protection protein	Source: Bacteroides sp. 139 rumB gene (partial), ORF2, rumA gene, ORF4, tet(36) gene, ORF6, ORF7, ORF8, ORF9, intPC gene, ycgF gene, ORF12, rmlD gene and prfC gene. AntimicrobialResistanceTetracycline. This gene is the target of an antibiotic resistance screening microarray probe (AR-Microarray)
U00096.3.gene2326	SAF	gene altering cell wall charge conferring antibiotic resistance;polymyxin resistance gene	pmrI. JW2249. arnA. yfbG. ECK2248. pbgP3. arnA encodes fused UDP-L-Ara4N formyltransferase/UDP-GlcA C-4'-decarboxylase
AJ133121.1.gene1	bla-ACC-1	beta-lactam resistance gene;antibiotic inactivation enzyme	bla-ACC-1 encodes AmpC beta-lactamase ACC-1
NC_002516.2.881718	tufA	antibiotic resistant gene variant or mutant;elfamycin resistance gene	tufA encodes elongation factor Tu
GQ152602.1.gene1	blaMOX-7	beta-lactam resistance gene;antibiotic inactivation enzyme	blaMOX-7 encodes AmpC beta-lactamase MOX-7
AF078527.1.gene5	arr-2	rifampin resistance gene;antibiotic inactivation enzyme	arr-2 encodes ribosylating transferase ARR-2
U00096.3.gene2325	ORF2	gene altering cell wall charge conferring antibiotic resistance;polymyxin resistance gene	pmrF. JW2248. yfbF. ECK2247. arnC. arnC encodes undecaprenyl phosphate-L-Ara4FN transferase
NC_007779.1.12933650	cpxA	gene modulating antibiotic efflux	cpxA encodes sensory histidine kinase in two-component regulatory system with CpxR
NC_007779.1.12933016	mdtB	aminocoumarin resistance gene;efflux pump conferring antibiotic resistance	mdtB encodes multidrug efflux system, subunit B
D78168.1.gene1	EmrK	efflux pump conferring antibiotic resistance;tetracycline resistance gene	EmrK encodes EmrK
NC_002516.2.881078	mexC	fluoroquinolone resistance gene;phenicol resistance gene;chloramphenicol resistance gene;macrolide resistance gene;efflux pump conferring antibiotic resistance	mexC encodes Resistance-Nodulation-cell Division (RND) multidrug efflux membrane fusion protein MexC precursor
DQ522237.1.gene5	blaOXA-21	beta-lactam resistance gene;antibiotic inactivation enzyme	blaOXA-21 encodes oxacillinase OXA-21
NC_003197.1.1251871	STM0352.S	chloramphenicol resistance gene;beta-lactam resistance gene;efflux pump conferring antibiotic resistance;phenicol resistance gene	STM0352.S encodes cation efflux system protein
NC_002516.2.881071	mexD	fluoroquinolone resistance gene;phenicol resistance gene;chloramphenicol resistance gene;macrolide resistance gene;efflux pump conferring antibiotic resistance	mexD encodes Resistance-Nodulation-cell Division (RND) multidrug efflux transporter MexD
AP009048.1.gene2427	emrY	efflux pump conferring antibiotic resistance;tetracycline resistance gene	emrY encodes predicted multidrug efflux system
AP009048.1.gene2133	mdtB	aminocoumarin resistance gene;efflux pump conferring antibiotic resistance	mdtB encodes multidrug efflux system, subunit B
NC_007779.1.12933934	crp	gene modulating antibiotic efflux	crp encodes DNA-binding transcriptional dual regulator
CP000647.1.gene3761	tuf	antibiotic resistant gene variant or mutant;elfamycin resistance gene	tuf encodes elongation factor Tu
AF324833.1.gene1	bla	beta-lactam resistance gene;antibiotic inactivation enzyme	bla encodes extended spectrum beta-lactamase VEB-1a. Bla VEB-1a
NC_007779.1.12934185	emrB	efflux pump conferring antibiotic resistance;fluoroquinolone resistance gene	emrB encodes multidrug efflux system protein
JQ364968.1.gene6	tnpA	beta-lactam resistance gene;antibiotic inactivation enzyme	tnpA encodes beta-lactamase RTG-5
AF242872.1.gene4	vat(E)	streptogramin resistance gene;antibiotic inactivation enzyme	vat(E) encodes VatE
AE000516.2.gene2043	katG	isoniazid resistance gene;antibiotic resistant gene variant or mutant	katG encodes catalase-peroxidase
KF952266.1.gene1	dfrA17	trimethoprim resistance gene;antibiotic target replacement protein	dfrA17 encodes DfrA17
KM087861.1.gene1	blaMIR-16	beta-lactam resistance gene;antibiotic inactivation enzyme	blaMIR-16 encodes class C beta-lactamase
U14748.1.gene2	blaAER-1	beta-lactam resistance gene;antibiotic inactivation enzyme	blaAER-1 encodes AER-1 precursor
AF310956.2.gene5	vanHB2	glycopeptide resistance gene;antibiotic resistance gene cluster, cassette, or operon;gene conferring antibiotic resistance via molecular bypass	vanHB2 encodes D-2-hydroxyacid dehydrogenase
HM046998.2.gene2	blaCMY-47	beta-lactam resistance gene;antibiotic inactivation enzyme	blaCMY-47 encodes AmpC beta-lactamase CMY-47
NC_007779.1.12931081	mdtH	efflux pump conferring antibiotic resistance	mdtH encodes drug efflux system
JN861782.1.gene1	blaOXA-214	beta-lactam resistance gene;antibiotic inactivation enzyme	blaOXA-214 encodes beta-lactamase OXA-214
AB300358.1.gene1	blaCMY-26	beta-lactam resistance gene;antibiotic inactivation enzyme	blaCMY-26 encodes class C beta-lactamase CMY-26
NC_002516.2.882885	oprN	chloramphenicol resistance gene;efflux pump conferring antibiotic resistance;fluoroquinolone resistance gene;trimethoprim resistance gene;phenicol resistance gene	oprN encodes Multidrug efflux outer membrane protein OprN precursor
AF231986.2.gene2	floR	efflux pump conferring antibiotic resistance;chloramphenicol resistance gene;phenicol resistance gene	floR encodes florfenicol exporter
KF478993.1.gene2	VanH	glycopeptide resistance gene;antibiotic resistance gene cluster, cassette, or operon;gene conferring antibiotic resistance via molecular bypass	D-lactate dehydrogenase. VanH encodes VanH
CP003248.2.gene4020	RVBD_3854c	antibiotic resistant gene variant or mutant	RVBD_3854c encodes monooxygenase EthA
GQ152601.1.gene1	blaMOX-6	beta-lactam resistance gene;antibiotic inactivation enzyme	blaMOX-6 encodes AmpC beta-lactamase MOX-6
M17808.1.gene2	AAA27431.1	streptogramin resistance gene;macrolide resistance gene;antibiotic target modifying enzyme;lincosamide resistance gene	Clindamycin resistance determinant (ermFS). AAA27431.1 encodes Unknown product
AF332662.1.gene1	floR	efflux pump conferring antibiotic resistance;chloramphenicol resistance gene;phenicol resistance gene	floR encodes florfenicol export protein
DQ018711.1.gene7	vanY	glycopeptide resistance gene;antibiotic resistance gene cluster, cassette, or operon;gene conferring antibiotic resistance via molecular bypass	vanY encodes VanY
KP143090.1.gene2	fosA5	fosfomycin resistance gene;antibiotic inactivation enzyme	fosA5 encodes FosA5
NC_007779.1.12933959	yjcR	efflux pump conferring antibiotic resistance	yjcR encodes membrane fusion protein of efflux pump
L06940.gene	TetE	efflux pump conferring antibiotic resistance;tetracycline resistance gene	This gene is the target of an antibiotic resistance screening microarray probe (AR-Microarray). Source: ECOTCRESIS Escherichia coli tetracycline resistance protein (tetA; class E) gene, complete cds. Tetracyclines
AY306130.1.gene1	blaOXA-50a	beta-lactam resistance gene;antibiotic inactivation enzyme	blaOXA-50a encodes oxacillinase
AF512546.1.gene2	ereA2	macrolide resistance gene;antibiotic inactivation enzyme	ereA2 encodes erythromycin esterase
HQ634775.2.gene5	blaOXA-198	beta-lactam resistance gene;antibiotic inactivation enzyme	blaOXA-198 encodes beta-lactamase OXA-198
HE616889.1.gene2	blaOXA-10	beta-lactam resistance gene;antibiotic inactivation enzyme	blaOXA-10 encodes OXA-10 oxacillinase
DQ303920.1.gene1	qnrB3	fluoroquinolone resistance gene;antibiotic target protection protein	qnrB3 encodes QnrB3
NC_002695.1.917339	ECs2138	gene modulating permeability to antibiotic;gene modulating antibiotic efflux	ECs2138 encodes MarA family transcriptional regulator
NC_003197.1.1253471	sdiA	gene modulating antibiotic efflux	sdiA encodes ftsQAZ ranscriptional regulator
NC_002952.2859949	gyrA	fluoroquinolone resistance gene;antibiotic resistant gene variant or mutant	cafB. nalA. gyrA encodes DNA gyrase subunit A
AE005672.3.gene856	parC	fluoroquinolone resistance gene;antibiotic resistant gene variant or mutant	parC encodes topoisomerase IV, subunit A
AF034958.gene	cmlB	efflux pump conferring antibiotic resistance;chloramphenicol resistance gene;phenicol resistance gene	This gene is the target of an antibiotic resistance screening microarray probe (AR-Microarray). Source: Enterobacter aerogenes plasmid pIP833 integron In40 6'-N-aminoglycoside acetyltransferase (aac(6')-Ib), quarternary ammonium determinant (qacF), chloramphenicol resistance determinant (cmlB), oxacillinase (oxa9), and sulfonamides resistance determinant (sul1) genes, complete cds, and unknown ge…
JN086160.1.gene3	beta-lactamase	beta-lactam resistance gene;antibiotic inactivation enzyme	beta-lactamase encodes beta-lactamase. ORF3
DQ485530.1.gene1	qnrS2	fluoroquinolone resistance gene;antibiotic target protection protein	qnrS2 encodes QnrS2
KF823969.1.gene5	vanHB	glycopeptide resistance gene;antibiotic resistance gene cluster, cassette, or operon;gene conferring antibiotic resistance via molecular bypass	vanHB encodes VanHB
NC_010481.6155789	blaOXA-58	beta-lactam resistance gene;antibiotic inactivation enzyme	blaOXA-58 encodes OXA-58 oxacillinase
FJ744595.1.gene1	emrD	efflux pump conferring antibiotic resistance	emrD encodes EmrD
JX440354.1.gene2	blaACT-14	beta-lactam resistance gene;antibiotic inactivation enzyme	blaACT-14 encodes AmpC beta-lactamase ACT-14
AY138986.1.gene1	aadA4	aminoglycoside resistance gene;antibiotic inactivation enzyme	aadA4 encodes adenylyltransferase AadA4
AJ605332.1.gene1	dfrA20	trimethoprim resistance gene;antibiotic target replacement protein	dfrA20 encodes dihydrofolate reductase
FJ666072.1.gene1	ACQ82814.1	beta-lactam resistance gene;antibiotic inactivation enzyme	ACQ82814.1 encodes class C beta-lactamase PDC-9. Cephalosporinase; blaAmpC
NC_002516.2.880346	mexI	efflux pump conferring antibiotic resistance;fluoroquinolone resistance gene	mexI encodes Resistance-Nodulation-cell Division (RND) efflux transporter
Y10693.2.gene1	CAA71699.2	beta-lactam resistance gene;antibiotic inactivation enzyme	CAA71699.2 encodes OXA beta-lactamase
NC_007779.1.12934088	eptA	gene altering cell wall charge conferring antibiotic resistance;polymyxin resistance gene	eptA encodes metal dependent hydrolase
GQ205627.2.gene1	vgaD	streptogramin resistance gene;efflux pump conferring antibiotic resistance	vgaD encodes ABC transporter
AP009048.1.gene596	emrE	efflux pump conferring antibiotic resistance	emrE encodes multidrug resistance protein
JX560992.1.gene7	ermB	streptogramin resistance gene;macrolide resistance gene;antibiotic target modifying enzyme;lincosamide resistance gene	ermB encodes ribosomal RNA adenine dimethylase
NC_002516.2.880212	mexE	chloramphenicol resistance gene;efflux pump conferring antibiotic resistance;fluoroquinolone resistance gene;trimethoprim resistance gene;phenicol resistance gene	mexE encodes Resistance-Nodulation-cell Division (RND) multidrug efflux membrane fusion protein MexE precursor
AF173226.1.gene1	smeR	gene modulating antibiotic efflux	smeR encodes SmeR
CP001918.1.gene4764	ECL_04704	antibiotic resistant gene variant or mutant;elfamycin resistance gene	ECL_04704 encodes elongation factor Tu
CP001485.1.gene314	VCD_001303	antibiotic resistant gene variant or mutant;elfamycin resistance gene	VCD_001303 encodes translation elongation factor Tu
EU748544.1.gene1	ACE77058.1	beta-lactam resistance gene;antibiotic inactivation enzyme	ACE77058.1 encodes extended-spectrum beta-lactamase PER-4
GQ150744.1.gene1	dfrB3	trimethoprim resistance gene;antibiotic target replacement protein	dfrB3 encodes dihydrofolate reductase type II
AF540889.gene	tet37	antibiotic inactivation enzyme;tetracycline resistance gene	This gene is the target of an antibiotic resistance screening microarray probe (AR-Microarray). AntimicrobialResistanceTetracycline. Source: Uncultured bacterium tetracycline resistance protein Tet37 (tet37) gene, complete cds
FJ197316.1.gene1	ACI25375.1	beta-lactam resistance gene;antibiotic inactivation enzyme	ACI25375.1 encodes beta-lactamase TEM-166
AB744718.1.gene1	blaNDM-8	beta-lactam resistance gene;antibiotic inactivation enzyme	blaNDM-8 encodes NDM-8 metallo-beta-lactamase
AF001493.1.orf0.gene	arr	rifampin resistance gene;antibiotic inactivation enzyme	Source: Mycobacterium smegmatis rifampin ADP-ribosyl transferase (arr) gene, complete cds. arr encodes rifampin ADPribosyl transferase
CP001138.1.gene4488	SeAg_B4524	antibiotic resistant gene variant or mutant;gene modulating antibiotic efflux	SeAg_B4524 encodes transposon tn10 tetd protein
AB089190.1.gene1	mdtD	efflux pump conferring antibiotic resistance	mdtD encodes putative drug transporter
HQ661363.1.gene1	AEI83430.1	beta-lactam resistance gene;antibiotic inactivation enzyme	AEI83430.1 encodes SHV-137 beta-lactamase
FJ460181.2.gene2	catB8	antibiotic inactivation enzyme;chloramphenicol resistance gene	catB8 encodes chloramphenicol acetyltransferase
FJ666066.1.gene1	ACQ82808.1	beta-lactam resistance gene;antibiotic inactivation enzyme	Cephalosporinase; blaAmpC. ACQ82808.1 encodes class C beta-lactamase PDC-3
AY768531.1.gene1	macA	macrolide resistance gene;efflux pump conferring antibiotic resistance	macA encodes MacA
DQ212986.1.gene4	vanRG	glycopeptide resistance gene;gene conferring antibiotic resistance via molecular bypass;antibiotic resistance gene cluster, cassette, or operon	vanRG encodes VanRG
U00096.3.gene2145	ECK2072	aminocoumarin resistance gene;efflux pump conferring antibiotic resistance	JW2061. mdtC. yegO. mdtC encodes multidrug efflux system, subunit C
NC_010410.6000771	ABAYE0748	rifampin resistance gene;beta-lactam resistance gene;lincosamide resistance gene;fluoroquinolone resistance gene;phenicol resistance gene;chloramphenicol resistance gene;macrolide resistance gene;aminocoumarin resistance gene;efflux pump conferring antibiotic resistance;trimethoprim resistance gene;tetracycline resistance gene	ABAYE0748 encodes putative membrane fusion protein (AdeA-like)
AB061794.1.gene7	blaCMY-9	beta-lactam resistance gene;antibiotic inactivation enzyme	blaCMY-9 encodes class C beta-lactamase
AP009048.1.gene2734	emrA	efflux pump conferring antibiotic resistance;fluoroquinolone resistance gene	emrA encodes multidrug efflux system
AL123456.3.gene6	gyrA	fluoroquinolone resistance gene;antibiotic resistant gene variant or mutant	gyrA encodes DNA gyrase (subunit A) GyrA (DNA topoisomerase (ATP-hydrolysing)) (DNA topoisomerase II) (type II DNA topoisomerase)
U00096.3.gene2759	JW2660	efflux pump conferring antibiotic resistance;fluoroquinolone resistance gene	emrA. ECK2679. emrA encodes multidrug efflux system
JQ394987.1.gene1	mdfA	efflux pump conferring antibiotic resistance	mdfA encodes MdfA
NC_007779.1.12931432	baeS	gene modulating antibiotic efflux	baeS encodes sensory histidine kinase in two-component regulatory system with BaeR
AF351241.1.gene1	blaTEM-90	beta-lactam resistance gene;antibiotic inactivation enzyme	blaTEM-90 encodes TEM-90 beta-lactamase
GQ465831.1.gene2	ompF	gene modulating permeability to antibiotic;beta-lactam resistance gene;antibiotic resistant gene variant or mutant	ompF encodes outer membrane protein F
FJ755840.1.gene1	beta-lactamase	beta-lactam resistance gene;antibiotic inactivation enzyme	beta-lactamase encodes beta-lactamase. BlaOKP-A
NC_010410.6003348	ABAYE1181	efflux pump conferring antibiotic resistance	ABAYE1181 encodes putative multidrug resistance efflux protein
AY768532.1.gene1	macB	macrolide resistance gene;efflux pump conferring antibiotic resistance	macB encodes MacB
NC_007779.1.12930543	gyrB	antibiotic resistant gene variant or mutant	gyrB encodes DNA gyrase, subunit B
U46859.1.gene23	rosA	efflux pump conferring antibiotic resistance;polymyxin resistance gene	rosA encodes RosA
AJ511268.1.gene4	cmlA7	efflux pump conferring antibiotic resistance;chloramphenicol resistance gene;phenicol resistance gene	cmlA7 encodes CMLA7 protein
AP009048.1.gene3341	rpoB	rifampin resistance gene;antibiotic resistant gene variant or mutant	rpoB encodes RNA polymerase, beta subunit
DQ679966.1.gene3	acrB	rifampin resistance gene;beta-lactam resistance gene;fluoroquinolone resistance gene;phenicol resistance gene;chloramphenicol resistance gene;efflux pump conferring antibiotic resistance;tetracycline resistance gene	acrB encodes AcrB
NC_002695.1.913113	ECs1739	gene modulating antibiotic efflux	ECs1739 encodes global DNA-binding transcriptional dual regulator H-NS
NC_007779.1.12933958	yjcQ	efflux pump conferring antibiotic resistance	yjcQ encodes multidrug efflux system component
AF170880.4.gene1	novA	aminocoumarin resistance gene;efflux pump conferring antibiotic resistance	novA encodes NovA
KM926622.1.gene2	blaACT-37	beta-lactam resistance gene;antibiotic inactivation enzyme	blaACT-37 encodes AmpC beta-lactamase blaACT-37
NC_010410.6003290	ABAYE1172	efflux pump conferring antibiotic resistance;fluoroquinolone resistance gene;tetracycline resistance gene	ABAYE1172 encodes putative Outer membrane efflux protein. Putative outer membrane efflux protein OprC
AP009048.1.gene2430	evgS	gene modulating antibiotic efflux	evgS encodes hybrid sensory histidine kinase in two-component regulatory system with EvgA
AJ271879.1.gene10	strA	aminoglycoside resistance gene;antibiotic inactivation enzyme	strA encodes aminoglycoside phosphotransferase
CP002332.1.gene1202	HPGAM_06235	antibiotic resistant gene variant or mutant;elfamycin resistance gene	HPGAM_06235 encodes elongation factor Tu
EU780012.1.gene2	dfrA14	trimethoprim resistance gene;antibiotic target replacement protein	dfrA14 encodes dihydrofolate reductase
JF800667.1.gene2	blaOXA-205	beta-lactam resistance gene;antibiotic inactivation enzyme	blaOXA-205 encodes oxacillinase
U00096.3.gene3345	envC	beta-lactam resistance gene;efflux pump conferring antibiotic resistance;fluoroquinolone resistance gene	ECK3252. acrE. JW3233. acrE encodes cytoplasmic membrane lipoprotein
CP003248.2.gene1757	RVBD_1694	aminoglycoside resistance gene;antibiotic target modifying enzyme;antibiotic resistant gene variant or mutant	RVBD_1694 encodes 2'-O-methyltransferase TlyA
DQ516970.1.gene1	lmrD	lincosamide resistance gene;efflux pump conferring antibiotic resistance	lmrD encodes multidrug transporter
M19530.1.gene1	AAA22562.1	beta-lactam resistance gene;antibiotic inactivation enzyme	AAA22562.1 encodes Unknown product. Beta-lactamase II precursor (EC 3.5.2.6)
AE009949.1.gene856	folP	sulfonamide resistance gene;antibiotic resistant gene variant or mutant	folP encodes dihyropteroate synthase
AE000516.2.gene4169	MT3969	antibiotic resistant gene variant or mutant	MT3969 encodes monooxygenase, flavin-binding family
GQ351346.1.gene1	blaCTX-M-114	beta-lactam resistance gene;antibiotic inactivation enzyme	blaCTX-M-114 encodes extended-spectrum beta-lactamase CTX-M-114
AF368302.1.gene3	satA	streptogramin resistance gene;antibiotic inactivation enzyme	vatD. vatD encodes streptogramin A acetyltransferase
FJ196385.1.gene13	mef(B)	macrolide resistance gene;efflux pump conferring antibiotic resistance	mef(B) encodes macrolide efflux pump
AF174129.3.gene2	dfr16	trimethoprim resistance gene;antibiotic target replacement protein	dfr16 encodes dihydrofolate reductase Dfr16
AL123456.3.gene4056	etaA	antibiotic resistant gene variant or mutant	aka. ethA. ethA encodes Monooxygenase EthA
M18896.gene	tet(O)	tetracycline resistance gene;antibiotic target protection protein	Source: CAJTRCCRA Campylobacter jejuni TetO (tetO) gene, complete cds. This gene is the target of an antibiotic resistance screening microarray probe (AR-Microarray). AntimicrobialResistanceTetracycline
AJ878850.1.gene3	catB10	antibiotic inactivation enzyme;chloramphenicol resistance gene	catB10 encodes CATB10 chloramphenicol acetyltransferase
NC_003197.1.1252100	STM0580	antibiotic resistant gene variant or mutant;gene modulating antibiotic efflux	STM0580 encodes regulatory protein
U00096.3.gene3346	acrF	beta-lactam resistance gene;efflux pump conferring antibiotic resistance;fluoroquinolone resistance gene	envD. JW3234. ECK3253. acrF encodes multidrug efflux system protein
AM850921.2.gene1	blaOKP-B	beta-lactam resistance gene;antibiotic inactivation enzyme	blaOKP-B encodes beta-lactamase
AP009048.1.gene3414	cpxR	gene modulating antibiotic efflux	cpxR encodes DNA-binding response regulator in two-component regulatory system with CpxA
U00096.3.gene1085	JW1052	efflux pump conferring antibiotic resistance	ECK1050. mdtH. yceL. mdtH encodes multidrug resistance efflux transporter conferring overexpression resistance to norfloxacin and enoxacin
AF147719.1.gene3	amrB	aminoglycoside resistance gene;efflux pump conferring antibiotic resistance	amrB encodes putative RND transporter
CP003248.2.gene1543	RVBD_1484	isoniazid resistance gene;antibiotic resistant gene variant or mutant	RVBD_1484 encodes NADH-dependent enoyl-[acyl-carrier-protein] reductase InhA
AP009048.1.gene4163	eptA	gene altering cell wall charge conferring antibiotic resistance;polymyxin resistance gene	eptA encodes predicted metal dependent hydrolase
NC_011595.7060269	ABBFA_001137	efflux pump conferring antibiotic resistance;fluoroquinolone resistance gene;tetracycline resistance gene	ABBFA_001137 encodes multidrug efflux system lipoprotein
AY007784.1.gene3	oxa-37	beta-lactam resistance gene;antibiotic inactivation enzyme	oxa-37 encodes oxacillinase
NC_010400.5984909	ABSDF1462	efflux pump conferring antibiotic resistance;fluoroquinolone resistance gene;tetracycline resistance gene	Putative adeG subunit gene of efflux complex AdeFGH. ABSDF1462 encodes multidrug ABC transporter
AE000516.2.gene1808	tlyA	aminoglycoside resistance gene;antibiotic target modifying enzyme;antibiotic resistant gene variant or mutant	tlyA encodes cytotoxin/hemolysin
NC_011586.7045445	adeK	rifampin resistance gene;beta-lactam resistance gene;lincosamide resistance gene;fluoroquinolone resistance gene;phenicol resistance gene;chloramphenicol resistance gene;macrolide resistance gene;aminocoumarin resistance gene;efflux pump conferring antibiotic resistance;trimethoprim resistance gene;tetracycline resistance gene	adeK encodes multidrug efflux protein AdeK
M58472.1.gene1	CAT	antibiotic inactivation enzyme;chloramphenicol resistance gene	CAT encodes chloramphenicol acetyltransferase
NC_002516.2.882884	mexF	chloramphenicol resistance gene;efflux pump conferring antibiotic resistance;fluoroquinolone resistance gene;trimethoprim resistance gene;phenicol resistance gene	mexF encodes Resistance-Nodulation-cell Division (RND) multidrug efflux transporter MexF
NC_011595.7072242	ABBFA_002746	antibiotic resistant gene variant or mutant;elfamycin resistance gene	ABBFA_002746 encodes Elongation factor Tu (EF-Tu)
S46063.1.gene1	AAB19430.2	beta-lactam resistance gene;antibiotic inactivation enzyme	AAB19430.2 encodes carbenicillinase-3 beta-lactamase. Conceptual translation presented here differs from translation in publication; blaCARB-3; CARB-3
CP001138.1.gene381	cueR	gene modulating antibiotic efflux	cueR encodes Cu(I)-responsive transcriptional regulator
AF173226.1.gene5	smeC	aminoglycoside resistance gene;beta-lactam resistance gene;efflux pump conferring antibiotic resistance;fluoroquinolone resistance gene	smeC encodes SmeC
NC_003197.1.1255362	gyrB	fluoroquinolone resistance gene;antibiotic resistant gene variant or mutant	gyrB encodes DNA gyrase subunit B
M86701.1.gene1	StrA	aminoglycoside resistance gene;antibiotic inactivation enzyme	StrA encodes Unknown product
NC_010410.6003171	dhfrI	trimethoprim resistance gene;antibiotic target replacement protein	dhfrI encodes dihydrofolate reductase type 1 (dihydrofolate reductase type I) (trimethoprim resistance protein)
AL123456.3.gene700	rpoB	rifampin resistance gene;antibiotic resistant gene variant or mutant	rpoB encodes DNA-directed RNA polymerase (beta chain) RpoB (transcriptase beta chain) (RNA polymerase beta subunit)
NC_002695.1.914942	rpoB	rifampin resistance gene;antibiotic resistant gene variant or mutant	rpoB encodes DNA-directed RNA polymerase subunit beta
CP000034.1.gene2879	emrR	gene modulating antibiotic efflux	emrR encodes regulator of plasmid mcrB operon. SDY2879
X07753.1.gene1	CAA30578.1	aminoglycoside resistance gene;antibiotic inactivation enzyme	Unnamed protein product; ORF (AA 1-259). CAA30578.1 encodes Unknown product
AL450380.1.gene1940	rpoB	rifampin resistance gene;antibiotic resistant gene variant or mutant	ML1891. rpoB encodes [beta] subunit of RNA polymerase
NC_007779.1.12933463	acrF	beta-lactam resistance gene;efflux pump conferring antibiotic resistance;fluoroquinolone resistance gene	acrF encodes multidrug efflux system protein
NC_007779.1.12933138	gyrA	fluoroquinolone resistance gene;antibiotic resistant gene variant or mutant	gyrA encodes DNA gyrase (type II topoisomerase), subunit A
NC_007779.1.12931270	mdtK	efflux pump conferring antibiotic resistance;fluoroquinolone resistance gene	mdtK encodes multidrug efflux system transporter
AJ250203.gene	tet31	efflux pump conferring antibiotic resistance;tetracycline resistance gene	AntimicrobialResistanceTetracycline. This gene is the target of an antibiotic resistance screening microarray probe (AR-Microarray). Source: Aeromonas salmonicida plasmid pRAS2, tetracycline resistance determinant, Tet 31
NC_007779.1.12931100	phoP	gene altering cell wall charge conferring antibiotic resistance;antibiotic resistant gene variant or mutant;gene modulating antibiotic efflux	phoP encodes DNA-binding response regulator in two-component regulatory system with PhoQ
JF268688.1.gene5	blaOXA-209	beta-lactam resistance gene;antibiotic inactivation enzyme	blaOXA-209 encodes beta-lactamase OXA-209
AF036933.1.gene1	catB7	antibiotic inactivation enzyme;chloramphenicol resistance gene	catB7 encodes chloramphenicol acetyltransferase
U09991.1.gene2	cmlv	antibiotic inactivation enzyme;chloramphenicol resistance gene	cmlv encodes chloramphenicol resistance protein
KC199968.1.gene1	arr-8	rifampin resistance gene;antibiotic inactivation enzyme	arr-8 encodes rifampin ADP-ribosylating transferase
CP003248.2.gene696	RVBD_0667	rifampin resistance gene;antibiotic resistant gene variant or mutant	RVBD_0667 encodes DNA-directed RNA polymerase RpoB
L11616.1.gene1	mexA	fluoroquinolone resistance gene;phenicol resistance gene;chloramphenicol resistance gene;macrolide resistance gene;polymyxin resistance gene;aminocoumarin resistance gene;efflux pump conferring antibiotic resistance;tetracycline resistance gene	mexA encodes Unknown product
AF071555.1.gene8	unnamed	beta-lactam resistance gene;antibiotic inactivation enzyme	unnamed gene encodes beta-lactamase Pse-1 precursor
AB917040.2.gene2	FosK	fosfomycin resistance gene;antibiotic inactivation enzyme	FosK encodes integron-mediated fosfomycin-modifying enzyme
AM850910.2.gene1	blaLEN	beta-lactam resistance gene;antibiotic inactivation enzyme	blaLEN encodes beta-lactamase
FQ312006.1.gene703	tuf2	antibiotic resistant gene variant or mutant;elfamycin resistance gene	tuf2 encodes recname: full=elongation factor tu 2; short=ef-tu 2; recname: full=elongation factor tu 2; short=ef-tu 2
AF237667.gene	lmrB	lincosamide resistance gene;efflux pump conferring antibiotic resistance	Source: Corynebacterium glutamicum lincomycin resistance protein LmrB (lmrB) gene, complete cds. This gene is the target of an antibiotic resistance screening microarray probe (AR-Microarray). SpeciesSpecificAMRCorynebacteriumspVirulenceGenesC.glutamicum
CP003022.1.gene337	msr(E)	streptogramin resistance gene;macrolide resistance gene;efflux pump conferring antibiotic resistance	msr(E) encodes macrolide efflux protein
NC_002951.3237541	SACOL1924	efflux pump conferring antibiotic resistance	SACOL1924 encodes toxin exporting ABC transporter, permease/ATP-binding protein, putative
AF462019.1.gene1	catB9	antibiotic inactivation enzyme;chloramphenicol resistance gene	catB9 encodes chloramphenicol acetyltransferase
JX893517.1.gene1	blaOXA-247	beta-lactam resistance gene;antibiotic inactivation enzyme	blaOXA-247 encodes beta-lactamase OXA-247
NC_011595.7059912	ABBFA_002603	gene modulating antibiotic efflux	ABBFA_002603 encodes MexT protein
HM440348.1.gene2	adeS	gene modulating antibiotic efflux	adeS encodes AdeS
AF335467.1.gene1	omp36	gene modulating permeability to antibiotic;beta-lactam resistance gene;antibiotic resistant gene variant or mutant	omp36 encodes osmoporin Omp36
AL123456.3.gene4121	gidB	antibiotic resistant gene variant or mutant	gid. gid encodes Probable glucose-inhibited division protein B Gid
FJ666070.1.gene1	ACQ82812.1	beta-lactam resistance gene;antibiotic inactivation enzyme	ACQ82812.1 encodes class C beta-lactamase PDC-7. Cephalosporinase; blaAmpC
NC_003112.2.903386	mtrC	efflux pump conferring antibiotic resistance	mtrC encodes membrane fusion protein
AY954728.1.gene1	blaA	beta-lactam resistance gene;antibiotic inactivation enzyme	blaA encodes beta-lactamase A
NC_007779.1.12931502	yfbF	gene altering cell wall charge conferring antibiotic resistance;polymyxin resistance gene	yfbF encodes undecaprenyl phosphate-L-Ara4FN transferase
AP009048.1.gene3309	acrF	beta-lactam resistance gene;efflux pump conferring antibiotic resistance;fluoroquinolone resistance gene	acrF encodes multidrug efflux system protein
AP009048.1.gene2312	yfbG	gene altering cell wall charge conferring antibiotic resistance;polymyxin resistance gene	yfbG encodes fused UDP-L-Ara4N formyltransferase and UDP-GlcA C-4'-decarboxylase
NC_008783.1.4684252	BARBAKC583_RS06545	antibiotic resistant gene variant or mutant	BARBAKC583_RS06545 encodes DNA gyrase subunit B
U00096.3.gene4167	JW4024	antibiotic resistant gene variant or mutant;gene modulating antibiotic efflux	ECK4055. marC. soxR. soxR encodes redox-sensitive transcriptional activator of soxS; autorepressor
AF353562.gene	tet35	efflux pump conferring antibiotic resistance;tetracycline resistance gene	This gene is the target of an antibiotic resistance screening microarray probe (AR-Microarray). AntimicrobialResistanceTetracycline. Source: Vibrio harveyi putative transcription regulator TxR (txR) and putative tetracycline efflux pump EffJ (effJ) genes, complete cds
U00096.3.gene4219	ECK4106	polymyxin resistance gene	JW4074. basR. pmrA. basR encodes response regulator in two-component regulatory system with BasS
NC_011595.7059574	ABBFA_001708	efflux pump conferring antibiotic resistance;tetracycline resistance gene	ABBFA_001708 encodes AcrB protein
CP003248.2.gene2118	RVBD_2043c	pyrazinamide resistance gene;antibiotic resistant gene variant or mutant	RVBD_2043c encodes pyrazinamidase/nicotinamidase PncA
NC_007682.3.4246760	linF	lincosamide resistance gene;antibiotic inactivation enzyme	linF encodes LinF
U37105.2.gene6	sul1	sulfonamide resistance gene;antibiotic target replacement protein	sul1 encodes Sul1 dihydropteroate synthase
CP000647.1.gene4394	tufB	antibiotic resistant gene variant or mutant;elfamycin resistance gene	tufB encodes elongation factor Tu
AL123456.3.gene3423	mtrA	gene modulating antibiotic efflux	mtrA encodes Two component sensory transduction transcriptional regulatory protein MtrA
CP003248.2.gene711	RVBD_0682	aminoglycoside resistance gene;antibiotic resistant gene variant or mutant	RVBD_0682 encodes 30S ribosomal protein S12 RpsL
JQ064560.1.gene1	qepA	efflux pump conferring antibiotic resistance;fluoroquinolone resistance gene	qepA encodes quinolone efflux pump
CP002695.1.gene3614	tuf	antibiotic resistant gene variant or mutant;elfamycin resistance gene	tuf encodes elongation factor Tu
AF139725.gene	vatE	streptogramin resistance gene;antibiotic inactivation enzyme	This gene is the target of an antibiotic resistance screening microarray probe (AR-Microarray). AntimicrobialResistanceAcetyltransferaseStreptograminA. Source: Enterococcus faecium SatG protein (satG) gene, complete cds
Y16783.1.gene1	bla	beta-lactam resistance gene;antibiotic inactivation enzyme	bla CMY-4 encodes beta-lactamase class C
NC_002695.1.916274	ECs3903	fluoroquinolone resistance gene;antibiotic resistant gene variant or mutant	ECs3903 encodes DNA topoisomerase IV subunit A
JQ349153.1.gene1	qnrB44	fluoroquinolone resistance gene;antibiotic target protection protein	qnrB44 encodes QnrB44
NC_011586.7046390	adeB	efflux pump conferring antibiotic resistance;tetracycline resistance gene	adeB encodes multidrug efflux protein AdeB
NC_010611.6233911	ACICU_02497	efflux pump conferring antibiotic resistance	ACICU_02497 encodes membrane transporter
AY769962.1.gene1	adeI	rifampin resistance gene;beta-lactam resistance gene;lincosamide resistance gene;fluoroquinolone resistance gene;phenicol resistance gene;chloramphenicol resistance gene;macrolide resistance gene;aminocoumarin resistance gene;efflux pump conferring antibiotic resistance;trimethoprim resistance gene;tetracycline resistance gene	adeI encodes AdeI
AJ252200.1.gene3	smeF	fluoroquinolone resistance gene;phenicol resistance gene;chloramphenicol resistance gene;macrolide resistance gene;aminocoumarin resistance gene;efflux pump conferring antibiotic resistance;tetracycline resistance gene	smeF encodes outer membrane protein
AF030344.gene	tetV	efflux pump conferring antibiotic resistance;tetracycline resistance gene	AntimicrobialResistanceTetracycline. This gene is the target of an antibiotic resistance screening microarray probe (AR-Microarray). Source: Mycobacterium smegmatis tetracycline-resistance determinant tetV (tetV) gene, complete cds
CP003583.1.gene2512	adeC	efflux pump conferring antibiotic resistance;tetracycline resistance gene	adeC encodes adenine deaminase
A15097.gene	ere(B)	macrolide resistance gene;antibiotic inactivation enzyme	This gene is the target of an antibiotic resistance screening microarray probe (AR-Microarray). AntimicrobialResistanceErythromycin. Source: E.coli plasmid pIP1527 ereB gene
AJ555823.2.gene1	blaCMY-15	beta-lactam resistance gene;antibiotic inactivation enzyme	blaCMY-15 encodes Ampc-type beta-lactamase
U00096.3.gene3094	parC	fluoroquinolone resistance gene;antibiotic resistant gene variant or mutant	JW2987. ECK3010. parC encodes DNA topoisomerase IV, subunit A
AP009048.1.gene2735	emrB	efflux pump conferring antibiotic resistance;fluoroquinolone resistance gene	emrB encodes multidrug efflux system protein
U00096.3.gene2146	JW2062	efflux pump conferring antibiotic resistance	yegB. ECK2073. iceT. mdtD. iceT encodes putative citrate/iron-citrate/zinc-citrate efflux transporter
NC_011595.7059713	ABBFA_000731	rifampin resistance gene;beta-lactam resistance gene;lincosamide resistance gene;fluoroquinolone resistance gene;phenicol resistance gene;chloramphenicol resistance gene;macrolide resistance gene;aminocoumarin resistance gene;efflux pump conferring antibiotic resistance;trimethoprim resistance gene;tetracycline resistance gene	ABBFA_000731 encodes Outer membrane protein oprM precursor
DQ823382.1.gene1	vga(A)LC	streptogramin resistance gene;efflux pump conferring antibiotic resistance	vga(A)LC encodes lincosamide-streptogramin A resistance protein
U10251.1.gene1	blaZ	beta-lactam resistance gene;antibiotic inactivation enzyme	beta-lactamase encodes beta-lactamase
AE000516.2.gene1985	ndh-2	isoniazid resistance gene;antibiotic resistant gene variant or mutant	ndh-2 encodes NADH dehydrogenase
NC_007779.1.12932362	ugd	gene altering cell wall charge conferring antibiotic resistance;polymyxin resistance gene	ugd encodes UDP-glucose 6-dehydrogenase
KF534911.1.gene1	dfrA15	trimethoprim resistance gene;antibiotic target replacement protein	dfrA15 encodes dihydrofolate reductase
CP000675.2.gene397	tufA	antibiotic resistant gene variant or mutant;elfamycin resistance gene	tufA encodes translation elongation factor Tu (EF-Tu)
AP009048.1.gene1586	marR	antibiotic resistant gene variant or mutant;gene modulating antibiotic efflux	marR encodes DNA-binding transcriptional repressor
D38215.gene	tcr	efflux pump conferring antibiotic resistance;tetracycline resistance gene	This gene is the target of an antibiotic resistance screening microarray probe (AR-Microarray). Source: STMTCR3 Streptomyces aureofaciens self-defense gene tcr3, complete cds. AntimicrobialResistanceTetracyclineVirulenceGenesS.aureofaciens
JQ808129.1.gene4	cat	antibiotic inactivation enzyme;chloramphenicol resistance gene	cat encodes chloramphenicol acetyltransferase
KM087853.1.gene1	blaDHA-15	beta-lactam resistance gene;antibiotic inactivation enzyme	blaDHA-15 encodes class C beta-lactamase
NC_002953.2862502	tuf	antibiotic resistant gene variant or mutant;elfamycin resistance gene	tufA. tuf encodes elongation factor Tu
X95635.1.gene1	mtrE	efflux pump conferring antibiotic resistance	mtrE encodes Unknown product
AB522969.1.gene1	fosC2	fosfomycin resistance gene;antibiotic inactivation enzyme	fosC2 encodes fosfomycin resistance protein FosC2
NC_007779.1.12931429	mdtA	aminocoumarin resistance gene;efflux pump conferring antibiotic resistance	mdtA encodes multidrug efflux system, subunit A
AB015853.1.gene2	mexY	macrolide resistance gene;efflux pump conferring antibiotic resistance;fluoroquinolone resistance gene	mexY encodes MexY
NC_002516.2.881697	tufB	antibiotic resistant gene variant or mutant;elfamycin resistance gene	tufB encodes elongation factor Tu
AY463797.7.gene39	blaTEM-1b	beta-lactam resistance gene;antibiotic inactivation enzyme	blaTEM-1b encodes BlaTEM-1b beta lactamase
AP009048.1.gene1178	phoQ	gene modulating antibiotic efflux	phoQ encodes sensory histidine kinase in two-compoent regulatory system with PhoP
EU408352.1.gene27	blaLRA-13	beta-lactam resistance gene;antibiotic inactivation enzyme	blaLRA-13 encodes LRA-13
NC_002695.1.915402	gyrB	antibiotic resistant gene variant or mutant	gyrB encodes DNA gyrase subunit B
U00096.3.gene1073	ECK1038	efflux pump conferring antibiotic resistance	yceE. mdtG. JW1040. mdtG encodes putative drug efflux system protein
GQ152600.1.gene1	blaMOX-5	beta-lactam resistance gene;antibiotic inactivation enzyme	blaMOX-5 encodes AmpC beta-lactamase MOX-5
AB372224.1.gene1	blaCMY-39	beta-lactam resistance gene;antibiotic inactivation enzyme	blaCMY-39 encodes class C beta-lactamase CMY-39
NC_011586.7044277	AB57_2664	efflux pump conferring antibiotic resistance;fluoroquinolone resistance gene;tetracycline resistance gene	AB57_2664 encodes multidrug efflux system outer membrane protein
NC_007779.1.12932492	folP	sulfonamide resistance gene;antibiotic resistant gene variant or mutant	folP encodes 7,8-dihydropteroate synthase
AP009048.1.gene1113	mdtH	efflux pump conferring antibiotic resistance	mdtH encodes predicted drug efflux system
AF310956.2.gene1	vanRB2	glycopeptide resistance gene;gene conferring antibiotic resistance via molecular bypass;antibiotic resistance gene cluster, cassette, or operon	vanRB2 encodes response regulator
JN173057.1.gene4	qnrB35	fluoroquinolone resistance gene;antibiotic target protection protein	qnrB35 encodes quinolone resistance protein QnrB35
FJ768952.1.gene1	tolC	rifampin resistance gene;beta-lactam resistance gene;fluoroquinolone resistance gene;phenicol resistance gene;chloramphenicol resistance gene;macrolide resistance gene;aminocoumarin resistance gene;efflux pump conferring antibiotic resistance;tetracycline resistance gene	tolC encodes TolC
Z70722.1.gene5	gyrB	fluoroquinolone resistance gene;antibiotic resistant gene variant or mutant	gyrB encodes DNA gyrase B
Y00459.1.gene3	aphD	aminoglycoside resistance gene;antibiotic inactivation enzyme	aphD encodes streptomycin-6-phosphotransferase
U00096.3.gene2092	ugd	gene altering cell wall charge conferring antibiotic resistance;polymyxin resistance gene	pmrE. pagA. JW2010. yefA. udg. ECK2023. ugd encodes UDP-glucose 6-dehydrogenase
U00096.3.gene2301	gyrA	fluoroquinolone resistance gene;antibiotic resistant gene variant or mutant	norA. parD. nfxA. nalA. ECK2223. JW2225. hisW. gyrA encodes DNA gyrase (type II topoisomerase), subunit A
NC_002695.1.916103	folP	sulfonamide resistance gene;antibiotic resistant gene variant or mutant	folP encodes dihydropteroate synthase
AJ237702.gene	ampC	beta-lactam resistance gene;antibiotic inactivation enzyme	Beta-lactamases. This gene is the target of an antibiotic resistance screening microarray probe (AR-Microarray). Source: Salmonella enteritidis plasmid pSAL-1 integron, ampC and ampR genes (beta-lactamase DHA-1), aadA2 gene, ORF 341, strain KF92
AP009048.1.gene2085	ugd	gene altering cell wall charge conferring antibiotic resistance;polymyxin resistance gene	ugd encodes UDP-glucose 6-dehydrogenase
DQ679966.1.gene2	acrA	rifampin resistance gene;beta-lactam resistance gene;fluoroquinolone resistance gene;phenicol resistance gene;chloramphenicol resistance gene;efflux pump conferring antibiotic resistance;tetracycline resistance gene	acrA encodes AcrA
JQ422053.1.gene1	blaOXA-228	beta-lactam resistance gene;antibiotic inactivation enzyme	blaOXA-228 encodes beta-lactamase OXA-228
AY178993.1.gene1	blaCARB-8	beta-lactam resistance gene;antibiotic inactivation enzyme	blaCARB-8 encodes beta-lactamase CARB-8
U00096.3.gene3599	mdtF	beta-lactam resistance gene;macrolide resistance gene;efflux pump conferring antibiotic resistance;fluoroquinolone resistance gene	yhiV. ECK3498. JW3482. mdtF encodes anaerobic multidrug efflux transporter, ArcA-regulated
KF203107.1.gene1	blaOXA-333	beta-lactam resistance gene;antibiotic inactivation enzyme	blaOXA-333 encodes beta-lactamase OXA-333. Similar to blaOXA-211
NC_003112.2.903387	mtrD	efflux pump conferring antibiotic resistance	mtrD encodes multiple transferable resistance system protein MtrD
AF148067.1.gene1	tla-1	beta-lactam resistance gene;antibiotic inactivation enzyme	tla-1 encodes class A beta-lactamase precursor TLA-1
EU541448.1.gene1	blaIMP-25	beta-lactam resistance gene;antibiotic inactivation enzyme	blaIMP-25 encodes metallo-beta-lactamase IMP-25
KF823969.1.gene6	vanB	glycopeptide resistance gene;gene conferring antibiotic resistance via molecular bypass;antibiotic resistance gene cluster, cassette, or operon	vanB encodes VanB
JF969163.1.gene1	arr	rifampin resistance gene;antibiotic inactivation enzyme	arr encodes Arr
AF227506.1.gene1	catB8	antibiotic inactivation enzyme;chloramphenicol resistance gene	catB8 encodes chloramphenicol acetyltransferase
AP009048.1.gene4162	basR	polymyxin resistance gene	basR encodes DNA-binding response regulator in two-component regulatory system with BasS
FJ262599.1.gene1	ACI89425.1	beta-lactam resistance gene;antibiotic inactivation enzyme	ACI89425.1 encodes extended spectrum beta-lactamase MOX-4
EU250284.1.gene5	vanRL	glycopeptide resistance gene;gene conferring antibiotic resistance via molecular bypass;antibiotic resistance gene cluster, cassette, or operon	vanRL encodes response regulator
NC_007779.1.12933957	yjcP	efflux pump conferring antibiotic resistance	yjcP encodes outer membrane factor of efflux pump
NC_002758.1121879	SAV1866	efflux pump conferring antibiotic resistance	SAV1866 encodes ABC transporter
AP009048.1.gene3823	mdtE	beta-lactam resistance gene;macrolide resistance gene;efflux pump conferring antibiotic resistance;fluoroquinolone resistance gene	mdtE encodes multidrug resistance efflux transporter
KC567681.1.gene2	AGK07370.1	beta-lactam resistance gene;antibiotic inactivation enzyme	OXA-228-like protein. AGK07370.1 encodes beta-lactamase OXA-257
AY743590.gene	tet39	efflux pump conferring antibiotic resistance;tetracycline resistance gene	This gene is the target of an antibiotic resistance screening microarray probe (AR-Microarray). Source: Acinetobacter sp. LUH5605 plasmid ptet5605 TetR(39) (tetR(39)), TetA(39) (tetA(39)), and putative replicon protein genes, complete cds; and unknown gene. AntimicrobialResistanceTetracycline
U00096.3.gene2443	evgA	gene modulating antibiotic efflux	JW2366. ECK2365. evgA encodes response regulator in two-component regulatory system with EvgS
NC_002952.2860169	rpoB	rifampin resistance gene;antibiotic resistant gene variant or mutant;antibiotic resistant gene variant or mutant;lipopeptide antibiotic resistance gene	rpoB encodes DNA-directed RNA polymerase subunit beta
FJ228229.1.gene5	qnrD	fluoroquinolone resistance gene;antibiotic target protection protein	qnrD encodes QnrD
NC_011586.7044268	AB57_2654	efflux pump conferring antibiotic resistance	AB57_2654 encodes small multidrug resistance protein
DQ089809.1.gene2	bla(BEL1)	beta-lactam resistance gene;antibiotic inactivation enzyme	bla(BEL1) encodes Bel-1
AY150213.1.gene2	tetR	antibiotic resistant gene variant or mutant;gene modulating antibiotic efflux	tetR encodes TetR
Z21523.gene	tetQ	tetracycline resistance gene;antibiotic target protection protein	Source: B.fragilis tetA(Q)2 gene. AntimicrobialResistanceTetracycline. This gene is the target of an antibiotic resistance screening microarray probe (AR-Microarray)
JN166689.1.gene1	qnrB40	fluoroquinolone resistance gene;antibiotic target protection protein	qnrB40 encodes QnrB40
NC_002516.2.878882	PA2018	aminoglycoside resistance gene;efflux pump conferring antibiotic resistance	PA2018 encodes multidrug efflux protein
U00096.3.gene3136	JW3029	gene conferring antibiotic resistance via molecular bypass;peptide antibiotic resistance gene	ECK3047. uppP. bacA. bacA encodes undecaprenyl pyrophosphate phosphatase
AB908992.1.gene1	FosA4	fosfomycin resistance gene;antibiotic inactivation enzyme	FosA4 encodes fosfomycin resistance glutathione S-transferase
NC_011586.7046391	adeA	efflux pump conferring antibiotic resistance;tetracycline resistance gene	adeA encodes multidrug efflux protein AdeA
U97042.1.gene2	ceoB	aminoglycoside resistance gene;efflux pump conferring antibiotic resistance;fluoroquinolone resistance gene	ceoB encodes CeoB
AF079900.1.gene1	tet347	efflux pump conferring antibiotic resistance;tetracycline resistance gene	otrB. otrB encodes tetracycline efflux protein
AP009048.1.gene2287	gyrA	fluoroquinolone resistance gene;antibiotic resistant gene variant or mutant	gyrA encodes DNA gyrase (type II topoisomerase), subunit A
JQ727667.1.gene1	robA	gene modulating antibiotic efflux	robA encodes RobA
NC_002516.2.877990	PA5514	beta-lactam resistance gene;antibiotic inactivation enzyme	PA5514 encodes beta-lactamase
AP009048.1.gene3822	mdtF	beta-lactam resistance gene;macrolide resistance gene;efflux pump conferring antibiotic resistance;fluoroquinolone resistance gene	mdtF encodes multidrug transporter, RpoS-dependent
CP001138.1.gene3336	parE	fluoroquinolone resistance gene;antibiotic resistant gene variant or mutant	parE encodes DNA topoisomerase IV, B subunit
FQ312006.1.gene760	tuf2	antibiotic resistant gene variant or mutant;elfamycin resistance gene	tuf2 encodes recname: full=elongation factor tu 2; short=ef-tu 2
KJ207205.1.gene2	blaCMY-105	beta-lactam resistance gene;antibiotic inactivation enzyme	blaCMY-105 encodes beta-lactamase AmpC
NC_007779.1.12930116	marA	gene modulating permeability to antibiotic;gene modulating antibiotic efflux	marA encodes DNA-binding transcriptional dual regulator
AP009048.1.gene3077	parE	fluoroquinolone resistance gene;antibiotic resistant gene variant or mutant	parE encodes DNA topoisomerase IV, subunit B
AF090987.gene	tet30	efflux pump conferring antibiotic resistance;tetracycline resistance gene	This gene is the target of an antibiotic resistance screening microarray probe (AR-Microarray). Source: Agrobacterium tumefaciens transcriptional repressor TetR (tetR) and drug efflux protein TetA (tetA) genes, complete cds. AntimicrobialResistanceTetracycline
NC_002695.1.916016	ECs4136	gene modulating antibiotic efflux	ECs4136 encodes DNA-binding transcriptional regulator EnvR
AP009048.1.gene3308	acrE	beta-lactam resistance gene;efflux pump conferring antibiotic resistance;fluoroquinolone resistance gene	acrE encodes cytoplasmic membrane lipoprotein
EU427302.2.gene4	ampC	beta-lactam resistance gene;antibiotic inactivation enzyme	BlaACT-3. ampC encodes AmpC beta-lactamase
HE999704.1.gene2984	BN418_3135	antibiotic resistant gene variant or mutant;elfamycin resistance gene	BN418_3135 encodes Elongation factor Tu
AF469609.1.gene2	gyrA	fluoroquinolone resistance gene;antibiotic resistant gene variant or mutant	gyrA encodes gyrase A subunit
AF409092.1.gene1	carb7	beta-lactam resistance gene;antibiotic inactivation enzyme	carb7 encodes carbenicillin-hydrolyzing beta-lactamase
DQ174304.1.gene1	blaSHV-64	beta-lactam resistance gene;antibiotic inactivation enzyme	blaSHV-64 encodes mutant extended-spectrum beta-lactamase SHV-64
AP009048.1.gene4131	yjcQ	efflux pump conferring antibiotic resistance	yjcQ encodes predicted multidrug efflux system component
FR772051.1.gene9	vga(E)	streptogramin resistance gene;efflux pump conferring antibiotic resistance	vga(E) encodes ABC transporter
AP009048.1.gene2134	mdtC	aminocoumarin resistance gene;efflux pump conferring antibiotic resistance	mdtC encodes multidrug efflux system, subunit C
CP001485.1.gene264	VCD_001261	antibiotic resistant gene variant or mutant;elfamycin resistance gene	VCD_001261 encodes translation elongation factor Tu
NC_007779.1.12934478	rpoB	rifampin resistance gene;antibiotic resistant gene variant or mutant	rpoB encodes RNA polymerase subunit beta
U00096.3.gene3255	ECK3166	sulfonamide resistance gene;antibiotic resistant gene variant or mutant	folP. JW3144. dhpS. folP encodes 7,8-dihydropteroate synthase
CP004022.1.gene2801	tufB	antibiotic resistant gene variant or mutant;elfamycin resistance gene	tufB encodes elongation factor Tu
AL123456.3.gene1560	inhA	isoniazid resistance gene;antibiotic resistant gene variant or mutant	inhA encodes NADH-dependent enoyl-[acyl-carrier-protein] reductase InhA (NADH-dependent enoyl-ACP reductase)
AP009048.1.gene3066	parC	fluoroquinolone resistance gene;antibiotic resistant gene variant or mutant	parC encodes DNA topoisomerase IV, subunit A
L11616.1.gene2	mexB	fluoroquinolone resistance gene;phenicol resistance gene;chloramphenicol resistance gene;macrolide resistance gene;polymyxin resistance gene;aminocoumarin resistance gene;efflux pump conferring antibiotic resistance;tetracycline resistance gene	mexB encodes Unknown product
NC_003197.1.1254704	parE	fluoroquinolone resistance gene;antibiotic resistant gene variant or mutant	parE encodes DNA topoisomerase IV subunit B
NC_010410.6002907	adeR	gene modulating antibiotic efflux	adeR encodes two-component response regulator
JN861779.1.gene1	blaOXA-211	beta-lactam resistance gene;antibiotic inactivation enzyme	blaOXA-211 encodes beta-lactamase OXA-211
AL450380.1.gene6	gyrA	fluoroquinolone resistance gene;antibiotic resistant gene variant or mutant	ML0006. gyrA encodes putative DNA gyrase subunit A
NC_002952.2859950	gyrB	antibiotic resistant gene variant or mutant	novA. gyrB encodes DNA gyrase subunit B
AM850916.2.gene1	blaOKP-A	beta-lactam resistance gene;antibiotic inactivation enzyme	blaOKP-A encodes beta-lactamase
AJ295343.1.gene1	bla	beta-lactam resistance gene;antibiotic inactivation enzyme	bla OCH-5 encodes beta-lactamase class C
AJ276453.1.gene4	blaMOX-2	beta-lactam resistance gene;antibiotic inactivation enzyme	blaMOX-2 encodes beta-lactamase
AF147719.1.gene2	amrA	aminoglycoside resistance gene;efflux pump conferring antibiotic resistance	amrA encodes putative membrane fusion protein
NC_007779.1.12933371	parC	fluoroquinolone resistance gene;antibiotic resistant gene variant or mutant	parC encodes DNA topoisomerase IV, subunit A
NC_003197.1.1255791	soxS	antibiotic resistant gene variant or mutant;gene modulating antibiotic efflux	soxS encodes DNA-binding transcriptional regulator SoxS
AY769934.1.gene1	cfxA5	beta-lactam resistance gene;antibiotic inactivation enzyme	cfxA5 encodes beta-lactamase
DQ303921.2.gene1	qnrB4	fluoroquinolone resistance gene;antibiotic target protection protein	qnrB4 encodes QnrB4
AP009048.1.gene3975	crp	gene modulating antibiotic efflux	crp encodes DNA-binding transcriptional dual regulator
NC_012469.1.7685970	SPT_1925	streptogramin resistance gene;macrolide resistance gene;efflux pump conferring antibiotic resistance	SPT_1925 encodes Mel protein
AY289608.1.gene2	oxa-53	beta-lactam resistance gene;antibiotic inactivation enzyme	oxa-53 encodes OXA-53 beta-lactamase
U00096.3.gene1150	JW1115	gene modulating antibiotic efflux	phoQ. ECK1115. phoQ encodes sensory histidine kinase in two-component regulatory system with PhoP
JN051143.1.gene1	blaSHV-140	beta-lactam resistance gene;antibiotic inactivation enzyme	blaSHV-140 encodes beta-lactamase SHV-140
CP000034.1.gene2186	baeR	gene modulating antibiotic efflux	baeR encodes transcriptional response regulatory protein. SDY2186
CP003248.2.gene1921	RVBD_1854c	isoniazid resistance gene;antibiotic resistant gene variant or mutant	RVBD_1854c encodes NADH dehydrogenase Ndh
AJ295340.1.gene1	bla	beta-lactam resistance gene;antibiotic inactivation enzyme	bla OCH-2 encodes beta-lactamase class C
NC_003923.1003416	arlS	gene modulating antibiotic efflux	arlS encodes putative protein histidine kinase ArlS
Y17896.1.gene1	blaFEZ-1	beta-lactam resistance gene;antibiotic inactivation enzyme	blaFEZ-1 encodes FEZ-1 protein
NC_002951.3236361	pgsA	antibiotic resistant gene variant or mutant;lipopeptide antibiotic resistance gene	pgsA encodes CDP-diacylglycerol--glycerol-3-phosphate 3-phosphatidyltransferase
NC_002952.2859942	grlB	antibiotic resistant gene variant or mutant;fluoroquinolone resistance gene;antibiotic resistant gene variant or mutant	parE. grlB encodes DNA topoisomerase IV subunit B
NC_007779.1.12932512	mdtG	efflux pump conferring antibiotic resistance	mdtG encodes drug efflux system
JQ740052.1.gene2	tet(40)	efflux pump conferring antibiotic resistance;tetracycline resistance gene	tet(40) encodes tetracycline resistance protein 40
U57969.1.gene1	mexC	fluoroquinolone resistance gene;phenicol resistance gene;chloramphenicol resistance gene;macrolide resistance gene;efflux pump conferring antibiotic resistance	mexC encodes membrane fusion protein MexC
AL123456.3.gene1998	katG	isoniazid resistance gene;antibiotic resistant gene variant or mutant	katG encodes Catalase-peroxidase-peroxynitritase T KatG
EF552405.1.gene1	blaOXA-141	beta-lactam resistance gene;antibiotic inactivation enzyme	blaOXA-141 encodes extended-spectrum beta-lactamase OXA-141
AP009048.1.gene1101	mdtG	efflux pump conferring antibiotic resistance	mdtG encodes predicted drug efflux system
U00096.3.gene2143	ECK2070	aminocoumarin resistance gene;efflux pump conferring antibiotic resistance	JW5338. yegM. mdtA. mdtA encodes multidrug efflux system, subunit A
AJ511268.1.gene2	blaVIM-2	beta-lactam resistance gene;antibiotic inactivation enzyme	blaVIM-2 encodes VIM-2 metallo-beta-lactamase
AJ223604.1.gene9	qacEdelta	sulfonamide resistance gene;antibiotic target replacement protein	qacEdelta 1 encodes Unknown product
U00096.3.gene1715	JW1655	efflux pump conferring antibiotic resistance;fluoroquinolone resistance gene	ydhE. mdtK. norE. ECK1659. norM. mdtK encodes multidrug efflux system transporter
AP009048.1.gene2311	yfbF	gene altering cell wall charge conferring antibiotic resistance;polymyxin resistance gene	yfbF encodes undecaprenyl phosphate-L-Ara4FN transferase
U00096.3.gene4218	pmrB	polymyxin resistance gene	basS. JW4073. ECK4105. basS encodes sensory histidine kinase in two-component regulatory system with BasR
AY509111.gene	otrC	efflux pump conferring antibiotic resistance;tetracycline resistance gene	This gene is the target of an antibiotic resistance screening microarray probe (AR-Microarray). AntimicrobialResistanceTetracycline. Source: Streptomyces rimosus putative transcription regulator gene, and putative ABC transporter ATP-binding component and putative ABC-transporter transmembrane component (otrC) gene, complete cds; and putative multi-domain regulatory protein gene, partial cds
HE999704.1.gene3170	BN418_3339	efflux pump conferring antibiotic resistance;fluoroquinolone resistance gene	BN418_3339 encodes Quinolone resistance protein norB
CP003248.2.gene3393	RVBD_3246c	gene modulating antibiotic efflux	RVBD_3246c encodes two-component system transcriptional regulator MtrA
AP009048.1.gene3819	gadX	gene modulating antibiotic efflux	gadX encodes DNA-binding transcriptional dual regulator
DQ157752.1.gene4	ereA	macrolide resistance gene;antibiotic inactivation enzyme	ereA encodes erythromycin esterase
CP003248.2.gene6	RVBD_0006	fluoroquinolone resistance gene;antibiotic resistant gene variant or mutant	RVBD_0006 encodes DNA gyrase subunit A GyrA
HQ433550.1.gene1	mexS	gene modulating antibiotic efflux	mexS encodes MexS
AJ632249.1.gene1	oxa-59	beta-lactam resistance gene;antibiotic inactivation enzyme	oxa-59 encodes class D beta-lactamase precursor
AF326355.1.gene1	bla	beta-lactam resistance gene;antibiotic inactivation enzyme	bla GES-2 encodes beta-lactamase GES-2
CP003248.2.gene1707	RVBD_1644	antibiotic target modifying enzyme;peptide antibiotic resistance gene	RVBD_1644 encodes 23S rRNA methyltransferase TsnR
AP009048.1.gene1179	phoP	gene altering cell wall charge conferring antibiotic resistance;antibiotic resistant gene variant or mutant;gene modulating antibiotic efflux	phoP encodes DNA-binding response regulator in two-component regulatory system with PhoQ
AY227752.1.gene1	mir2	beta-lactam resistance gene;antibiotic inactivation enzyme	mir2 encodes beta-lactamase Mir2
AB008454.1.gene1	SRT-1	beta-lactam resistance gene;antibiotic inactivation enzyme	SRT-1 encodes SRT-1
EU408346.1.gene6	AKSOIL_0055	beta-lactam resistance gene;antibiotic inactivation enzyme	AKSOIL_0055 encodes beta-lactamase
AF070999.gene	tetY	efflux pump conferring antibiotic resistance;tetracycline resistance gene	AntimicrobialResistanceTetracycline. This gene is the target of an antibiotic resistance screening microarray probe (AR-Microarray). Source: IncQ plasmid pIE1120 mobilization protein MobA (mobA) gene, partial cds; and mobilization protein MobC (mobC) and tetracycline resistance protein (tetA, class Y) genes, complete cds
AP009048.1.gene3222	folP	sulfonamide resistance gene;antibiotic resistant gene variant or mutant	folP encodes 7,8-dihydropteroate synthase
DQ018711.1.gene1	vanR	glycopeptide resistance gene;gene conferring antibiotic resistance via molecular bypass;antibiotic resistance gene cluster, cassette, or operon	vanR encodes VanR
JQ422054.1.gene1	blaOXA-230	beta-lactam resistance gene;antibiotic inactivation enzyme	blaOXA-230 encodes beta-lactamase OXA-230
M11587.1.gene1	AAA25655.1	antibiotic inactivation enzyme;chloramphenicol resistance gene	AAA25655.1 encodes Unknown product. Chloramphenicol acetyltransferase (cat)
JN173055.1.gene1	qnrB33	fluoroquinolone resistance gene;antibiotic target protection protein	qnrB33 encodes quinolone resistance protein QnrB33
NC_007779.1.12932959	acrE	beta-lactam resistance gene;efflux pump conferring antibiotic resistance;fluoroquinolone resistance gene	acrE encodes cytoplasmic membrane lipoprotein
FJ666071.1.gene1	ACQ82813.1	beta-lactam resistance gene;antibiotic inactivation enzyme	Cephalosporinase; blaAmpC. ACQ82813.1 encodes class C beta-lactamase PDC-8
NC_002695.1.914983	cpxA	gene modulating antibiotic efflux	cpxA encodes two-component sensor protein
AM296481.1.gene2	cmlB1	efflux pump conferring antibiotic resistance;chloramphenicol resistance gene;phenicol resistance gene	cmlB1 encodes chloramphenicol efflux protein
AJ223604.1.gene5	catB6	antibiotic inactivation enzyme;chloramphenicol resistance gene	catB6 encodes Unknown product
AB114632.1.gene2	aadA7	aminoglycoside resistance gene;antibiotic inactivation enzyme	aadA7 encodes aminoglycoside adenyltransferase
GQ205627.2.gene3	vatG	streptogramin resistance gene;antibiotic inactivation enzyme	vatG encodes streptogramin A acetyltransferase
CP003248.2.gene1976	RVBD_1908c	isoniazid resistance gene;antibiotic resistant gene variant or mutant	RVBD_1908c encodes catalase-peroxidase-peroxynitritase T KatG
U00096.3.gene4185	ECK4073	efflux pump conferring antibiotic resistance	mdtP. yjcP. sdsP. JW4041. mdtP encodes outer membrane factor of efflux pump
AJ252200.1.gene2	smeE	fluoroquinolone resistance gene;phenicol resistance gene;chloramphenicol resistance gene;macrolide resistance gene;aminocoumarin resistance gene;efflux pump conferring antibiotic resistance;tetracycline resistance gene	smeE encodes putative RND protein
AJ698325.1.gene16	bla(Tla-2)	beta-lactam resistance gene;antibiotic inactivation enzyme	bla(Tla-2) encodes extended-spectrum class A beta lactamase
NC_007779.1.12932196	bacA	gene conferring antibiotic resistance via molecular bypass;peptide antibiotic resistance gene	bacA encodes undecaprenyl pyrophosphate phosphatase
AJ295238.gene	tet32	tetracycline resistance gene;antibiotic target protection protein	Source: Clostridiaceae bacterium K10 tet(0/32/0) and tet(40) genes for tetracycline resistance proteins. AntimicrobialResistanceTetracycline. This gene is the target of an antibiotic resistance screening microarray probe (AR-Microarray)
AJ295341.1.gene1	bla	beta-lactam resistance gene;antibiotic inactivation enzyme	bla OCH-3 encodes beta-lactamase class C
JQ768046.1.gene8	AFK80333.1	efflux pump conferring antibiotic resistance;elfamycin resistance gene	Similar to kirTII. AFK80333.1 encodes putative transporter
AY227052.1.gene1	cphA6	beta-lactam resistance gene;antibiotic inactivation enzyme	cphA6 encodes class B beta-lactamase
AY115475.1.gene2	oxa10	beta-lactam resistance gene;antibiotic inactivation enzyme	oxa10 encodes beta-lactamase
AP009048.1.gene4161	basS	polymyxin resistance gene	basS encodes sensory histidine kinase in two-component regulatory system with BasR
AP009048.1.gene983	ompF	gene modulating permeability to antibiotic;beta-lactam resistance gene;antibiotic resistant gene variant or mutant	ompF encodes outer membrane porin 1a (Ia;b;F)
AP009048.1.gene2520	acrD	aminoglycoside resistance gene;efflux pump conferring antibiotic resistance	acrD encodes aminoglycoside/multidrug efflux system
AJ318093.1.gene1	bla-TEM-93	beta-lactam resistance gene;antibiotic inactivation enzyme	bla-TEM-93 encodes TEM-93 ES-beta-lactamase
CP002695.1.gene10	tuf	antibiotic resistant gene variant or mutant;elfamycin resistance gene	tuf encodes elongation factor Tu
AL009126.3.gene949	mprF	peptide antibiotic resistance gene;antibiotic target modifying enzyme;antibiotic resistant gene variant or mutant;lipopeptide antibiotic resistance gene	mprF encodes phosphatidylglycerol lysyltransferase involved in lysinylation of phospholipids
AE000516.2.gene4239	gidB	antibiotic resistant gene variant or mutant	gidB encodes glucose-inhibited division protein B
AY769962.1.gene3	adeK	rifampin resistance gene;beta-lactam resistance gene;lincosamide resistance gene;fluoroquinolone resistance gene;phenicol resistance gene;chloramphenicol resistance gene;macrolide resistance gene;aminocoumarin resistance gene;efflux pump conferring antibiotic resistance;trimethoprim resistance gene;tetracycline resistance gene	adeK encodes AdeK
AY162283.2.gene6	sul1	sulfonamide resistance gene;antibiotic target replacement protein	sul1 encodes dihydropteroate synthase
AM998375.1.gene2	blaAIM-1	beta-lactam resistance gene;antibiotic inactivation enzyme	blaAIM-1 encodes metallo-beta-lactamase AIM-1
AF173226.1.gene3	smeA	aminoglycoside resistance gene;beta-lactam resistance gene;efflux pump conferring antibiotic resistance;fluoroquinolone resistance gene	smeA encodes SmeA
DQ677333.1.gene1	aadA24	aminoglycoside resistance gene;antibiotic inactivation enzyme	aadA24 encodes AadA24
U46859.1.gene22	rosB	polymyxin resistance gene	rosB encodes RosB
EU116440.1.gene1	dfrA12	trimethoprim resistance gene;antibiotic target replacement protein	dfrA12 encodes dihydrofolate reductase
AP009048.1.gene1721	mdtK	efflux pump conferring antibiotic resistance;fluoroquinolone resistance gene	mdtK encodes multidrug efflux system transporter
AY259086.1.gene4	catB3	antibiotic inactivation enzyme;chloramphenicol resistance gene	catB3 encodes chloramphenicol acetyltransferase
DQ489307.1.gene2	ampC	beta-lactam resistance gene;antibiotic inactivation enzyme	ampC encodes beta-lactamase OCH-8
U00096.3.gene3813	ECK3703	efflux pump conferring antibiotic resistance	yidY. mdtL. JW3688. mdtL encodes multidrug efflux system protein
AJ704863.gene23	partial	efflux pump conferring antibiotic resistance;chloramphenicol resistance gene;phenicol resistance gene	partial cmlA7 encodes CmlA7
AM180355.1.gene636	tetM	tetracycline resistance gene;antibiotic target protection protein	tetM encodes Tetracycline resistance protein Tn5397
NC_002516.2.878839	PA2019	aminoglycoside resistance gene;efflux pump conferring antibiotic resistance	PA2019 encodes periplasmic multidrug efflux lipoprotein
NC_010400.5986505	ABSDF2384	gene modulating antibiotic efflux	ABSDF2384 encodes putative transcriptional regulator
NC_002516.2.877855	mexA	fluoroquinolone resistance gene;phenicol resistance gene;chloramphenicol resistance gene;macrolide resistance gene;polymyxin resistance gene;aminocoumarin resistance gene;efflux pump conferring antibiotic resistance;tetracycline resistance gene	mexA encodes Resistance-Nodulation-cell Division (RND) multidrug efflux membrane fusion protein MexA precursor
M55620.gene	catQ	antibiotic inactivation enzyme;chloramphenicol resistance gene	This gene is the target of an antibiotic resistance screening microarray probe (AR-Microarray). Source: CLOCATQ Clostridium perfringens chloramphenicol acetyltransferase (catQ) gene, complete cds. AntimicrobialResistanceChloramphenicol
AP009048.1.gene2135	mdtD	efflux pump conferring antibiotic resistance	mdtD encodes multidrug efflux system protein
AJ698325.1.gene9	mph(A)	macrolide resistance gene;antibiotic inactivation enzyme	mph(A) encodes macrolide 2'-phosphotransferase I
JQ422052.1.gene1	blaOXA-229	beta-lactam resistance gene;antibiotic inactivation enzyme	blaOXA-229 encodes beta-lactamase OXA-229
AB894482.1.gene28	aac(6')-Iak	aminoglycoside resistance gene;antibiotic inactivation enzyme	aac(6')-Iak encodes aminoglycoside 6'-N-acetyltransferase
D13210.1.gene1	blaP	beta-lactam resistance gene;antibiotic inactivation enzyme	blaP encodes beta-lactamase precursor
NC_003197.1.1251870	STM0351	chloramphenicol resistance gene;beta-lactam resistance gene;efflux pump conferring antibiotic resistance;phenicol resistance gene	STM0351 encodes cation efflux system protein
FN594949.1.gene24	tet(44)	tetracycline resistance gene;antibiotic target protection protein	tet(44) encodes ribosomal tetracycline resistance protein tet(44)
AL123456.3.gene1942	ndh	isoniazid resistance gene;antibiotic resistant gene variant or mutant	ndh encodes Probable NADH dehydrogenase Ndh
KM087850.1.gene1	blaDHA-17	beta-lactam resistance gene;antibiotic inactivation enzyme	blaDHA-17 encodes class C beta-lactamase
AP009048.1.gene3307	envR	gene modulating antibiotic efflux	envR encodes DNA-binding transcriptional regulator
NC_011595.7057926	ABBFA_001707	efflux pump conferring antibiotic resistance;tetracycline resistance gene	ABBFA_001707 encodes Acriflavine resistance protein E precursor (Protein envC)
NC_002952.2860170	rpoC	antibiotic resistant gene variant or mutant;lipopeptide antibiotic resistance gene	rpoC encodes DNA-directed RNA polymerase subunit beta
U85514.1.gene1	OXA-18	beta-lactam resistance gene;antibiotic inactivation enzyme	OXA-18 encodes class D beta-lactamase
NC_007682.3.4246774	aphA1	aminoglycoside resistance gene;antibiotic inactivation enzyme	aphA1 encodes aminoglycoside phosphotransferase
L20800.1.gene5	tetB(P)	tetracycline resistance gene;antibiotic target protection protein	tetB(P) encodes Unknown product
EU408355.1.gene19	blaLRA-18	beta-lactam resistance gene;antibiotic inactivation enzyme	blaLRA-18 encodes LRA-18
AF162694.1.gene5	vanRc	glycopeptide resistance gene;gene conferring antibiotic resistance via molecular bypass;antibiotic resistance gene cluster, cassette, or operon	vanRc encodes response regulator VanRc
AL123456.3.gene715	rpsL	aminoglycoside resistance gene;antibiotic resistant gene variant or mutant	rpsL encodes 30S ribosomal protein S12 RpsL
AF024602.1.gene3	oxa-20	beta-lactam resistance gene;antibiotic inactivation enzyme	oxa-20 encodes beta-lactamase
AP009048.1.gene3616	mdtL	efflux pump conferring antibiotic resistance	mdtL encodes multidrug efflux system protein
AP009048.1.gene3415	cpxA	gene modulating antibiotic efflux	cpxA encodes sensory histidine kinase in two-component regulatory system with CpxR
AJ866285.2.gene1	blaSHV-62	beta-lactam resistance gene;antibiotic inactivation enzyme	blaSHV-62 encodes beta-lactamase SHV-62
NC_007779.1.12934090	basS	polymyxin resistance gene	basS encodes sensory histidine kinase in two-component regulatory system with BasR
NC_020418.1.14669700	MU9_489	fluoroquinolone resistance gene;antibiotic resistant gene variant or mutant	MU9_489 encodes DNA gyrase subunit B
EU515248.1.gene1	blaMOX-3	beta-lactam resistance gene;antibiotic inactivation enzyme	blaMOX-3 encodes AmpC beta-lactamase
X01702.1.gene3	CAA25854.1	aminoglycoside resistance gene;antibiotic inactivation enzyme	Unnamed protein product; put. streptomycin phosphotranferase (AA 1 - 266). CAA25854.1 encodes Unknown product
M28303.1.gene1	beta-lactamase	beta-lactam resistance gene;antibiotic inactivation enzyme	beta-lactamase encodes beta-lactamase
U00096.3.gene3598	yhiU	beta-lactam resistance gene;macrolide resistance gene;efflux pump conferring antibiotic resistance;fluoroquinolone resistance gene	JW3481. mdtE. ECK3497. mdtE encodes anaerobic multidrug efflux transporter, ArcA-regulated
NC_009477.5169318	SaurJH9_2761	aminoglycoside resistance gene;antibiotic inactivation enzyme	SaurJH9_2761 encodes aminoglycoside phosphotransferase
AB187515.1.orf3.gene	qnr	fluoroquinolone resistance gene;antibiotic target protection protein	qnr encodes Qnr. Source: Shigella flexneri plasmid pAH0376 blaTEM-1, tnpR, tnpA, qnr, genes for TEM-1 beta lactamase, resolvase, transposase, Qnr, complete cds
AL450380.1.gene5	ML0005	fluoroquinolone resistance gene;antibiotic resistant gene variant or mutant	gyrB. gyrB encodes putative DNA gyrase subunit B
NC_011586.7045443	adeI	rifampin resistance gene;beta-lactam resistance gene;lincosamide resistance gene;fluoroquinolone resistance gene;phenicol resistance gene;chloramphenicol resistance gene;macrolide resistance gene;aminocoumarin resistance gene;efflux pump conferring antibiotic resistance;trimethoprim resistance gene;tetracycline resistance gene	adeI encodes multidrug efflux protein AdeI
U00096.3.gene2441	JW2364	efflux pump conferring antibiotic resistance;tetracycline resistance gene	emrY. ECK2363. emrY encodes putative multidrug efflux system
AM051144.1.gene1	blaOKP-A	beta-lactam resistance gene;antibiotic inactivation enzyme	blaOKP-A encodes OKP-A beta-lactamase
AE000516.2.gene2404	fabF-1	isoniazid resistance gene;antibiotic resistant gene variant or mutant	fabF-1 encodes 3-oxoacyl-(acyl-carrier-protein) synthase II
CP004022.1.gene3277	tufB	antibiotic resistant gene variant or mutant;elfamycin resistance gene	tufB encodes elongation factor Tu
AY264780.2.gene3	tetA(41)	efflux pump conferring antibiotic resistance;tetracycline resistance gene	tetA(41) encodes TetA(41)
NC_002516.2.881079	nfxB	gene modulating antibiotic efflux	nfxB encodes transcriptional regulator NfxB
KC149527.1.gene1	blaNDM-1	beta-lactam resistance gene;antibiotic inactivation enzyme	blaNDM-1 encodes metallo beta lactamase NDM-1
NC_011586.7046392	adeR	gene modulating antibiotic efflux	adeR encodes AdeR
DQ865198.gene	aadA5	aminoglycoside resistance gene;antibiotic inactivation enzyme	This gene is the target of an antibiotic resistance screening microarray probe (AR-Microarray). Source: Escherichia coli strain E020 class 1 integron dihydrofolate reductase (dfr17a) and aminoglycoside-3'-adenylyltransferase (aadA5) genes, complete cds. Aminoglycosides
NC_011035.1.6447745	NGK_1600	gene modulating antibiotic efflux	NGK_1600 encodes MtrR protein
HQ713678.1.gene5	blaPER-7	beta-lactam resistance gene;antibiotic inactivation enzyme	blaPER-7 encodes blaPER-7
U00096.3.gene1151	JW1116	gene altering cell wall charge conferring antibiotic resistance;antibiotic resistant gene variant or mutant;gene modulating antibiotic efflux	ECK1116. phoP. phoP encodes response regulator in two-component regulatory system with PhoQ
NC_008783.1.4684890	BARBAKC583_RS03585	fluoroquinolone resistance gene;antibiotic resistant gene variant or mutant	BARBAKC583_RS03585 encodes DNA gyrase subunit A
CP000675.2.gene385	tuf2	antibiotic resistant gene variant or mutant;elfamycin resistance gene	tuf2 encodes translation elongation factor Tu (EF-Tu); tRNA- Ala
AE015929.1.gene1125	SE_1119	trimethoprim resistance gene;antibiotic target replacement protein	SE_1119 encodes dihydrofolate reductase
NC_011586.7045207	AB57_0293	aminoglycoside resistance gene;antibiotic inactivation enzyme	AB57_0293 encodes aminoglycoside resistance protein
U97042.1.gene1	ceoA	aminoglycoside resistance gene;efflux pump conferring antibiotic resistance;fluoroquinolone resistance gene	ceoA encodes CeoA
CP000647.1.gene445	acrR	antibiotic resistant gene variant or mutant;gene modulating antibiotic efflux	acrR encodes acrAB operon repressor
AY758206.1.gene5	aadA11	aminoglycoside resistance gene;antibiotic inactivation enzyme	aadA11 encodes aminoglycosidde adenylyltransferase
AF015087.1.gene1	cmrA	efflux pump conferring antibiotic resistance;chloramphenicol resistance gene;phenicol resistance gene	cmrA encodes CmrA
M29695.1.gene2	AAC	aminoglycoside resistance gene;antibiotic inactivation enzyme	AAC (6')-II encodes 6'-N-acetyltransferase
M37699.gene1	tetX	antibiotic inactivation enzyme;tetracycline resistance gene	tetX encodes tetracycline resistance protein
NC_007779.1.12931565	evgS	gene modulating antibiotic efflux	evgS encodes hybrid sensory histidine kinase in two-component regulatory system with EvgA
U00096.3.gene2545	ECK2465	aminoglycoside resistance gene;efflux pump conferring antibiotic resistance	acrD. yffA. JW2454. acrD encodes aminoglycoside/multidrug efflux system
AP009048.1.gene1587	marA	gene modulating permeability to antibiotic;gene modulating antibiotic efflux	marA encodes DNA-binding transcriptional dual regulator
NC_007779.1.12933399	parE	fluoroquinolone resistance gene;antibiotic resistant gene variant or mutant	parE encodes DNA topoisomerase IV, subunit B
NC_002952.2859941	grlA	fluoroquinolone resistance gene;antibiotic resistant gene variant or mutant	parC. grlA encodes DNA topoisomerase IV subunit A
AL009126.3.gene1460	ykkD	chloramphenicol resistance gene;efflux pump conferring antibiotic resistance;phenicol resistance gene;tetracycline resistance gene	ykkD Curated. ykkD encodes efflux transporter
GQ342996.1.gene2	ACT97371.1	beta-lactam resistance gene;antibiotic inactivation enzyme	AX_mG2_01. ACT97371.1 encodes CfxA6 beta-lactamase
U57969.1.gene2	mexD	fluoroquinolone resistance gene;phenicol resistance gene;chloramphenicol resistance gene;macrolide resistance gene;efflux pump conferring antibiotic resistance	mexD encodes RND family exporter MexD
U00096.3.gene555	JW0531	efflux pump conferring antibiotic resistance	eb. emrE. ECK0534. mvrC. emrE encodes DLP12 prophage; multidrug resistance protein
U00096.3.gene2144	ECK2071	aminocoumarin resistance gene;efflux pump conferring antibiotic resistance	yegN. mdtB. JW2060. mdtB encodes multidrug efflux system, subunit B
X15791.1.gene3	CAA33795.1	beta-lactam resistance gene;antibiotic inactivation enzyme	Unnamed protein product; beta-lactamase (AA 1-293). CAA33795.1 encodes Unknown product
GU207844.1.gene1	blaGES-14	beta-lactam resistance gene;antibiotic inactivation enzyme	blaGES-14 encodes extended-spectrum beta-lactamase GES-14
AY139592.1.gene4	dfrB2	trimethoprim resistance gene;antibiotic target replacement protein	dfrB2 encodes dihydrofolate reductase
X13543.1.gene1	CAA31895.1	aminoglycoside resistance gene;antibiotic inactivation enzyme	CAA31895.1 encodes Unknown product. Unnamed protein product; aacC3 protein (AA 1-286)
AF156486.1.gene6	aadA2	aminoglycoside resistance gene;antibiotic inactivation enzyme	aadA2 encodes streptomycin 3''-adenylyltransferase AADA2
JN215211.1.gene1	blaOXA-219	beta-lactam resistance gene;antibiotic inactivation enzyme	blaOXA-219 encodes beta-lactamase OXA-219
AB011381.1.gene1	oprM	aminoglycoside resistance gene;fluoroquinolone resistance gene;phenicol resistance gene;chloramphenicol resistance gene;macrolide resistance gene;polymyxin resistance gene;aminocoumarin resistance gene;efflux pump conferring antibiotic resistance;tetracycline resistance gene	oprM encodes OprM
AF355189.1.gene2	aac(3)-Ib/aac(6')-Ib	aminoglycoside resistance gene;antibiotic inactivation enzyme	aac(3)-Ib/aac(6')-Ib encodes aminoglycoside 3-N-acetyltransferase/aminoglycoside 6'-N-acetyltransferase fusion protein
KJ510410.1.gene6	blaOXA-1	beta-lactam resistance gene;antibiotic inactivation enzyme	blaOXA-1 encodes beta-lactamase
V00622.1.gene1	cat	antibiotic inactivation enzyme;chloramphenicol resistance gene;antibiotic inactivation enzyme;chloramphenicol resistance gene	cat encodes Unknown product
AP009048.1.gene2132	mdtA	aminocoumarin resistance gene;efflux pump conferring antibiotic resistance	mdtA encodes multidrug efflux system, subunit A
NC_007779.1.12931428	mdtC	aminocoumarin resistance gene;efflux pump conferring antibiotic resistance	mdtC encodes multidrug efflux system, subunit C
NC_007779.1.12931933	acrD	aminoglycoside resistance gene;efflux pump conferring antibiotic resistance	acrD encodes aminoglycoside/multidrug efflux system
EU675686.2.gene5	aadA16	aminoglycoside resistance gene;antibiotic inactivation enzyme	aadA16 encodes aminoglycoside-(3'')(9)-adenylyltransferase
AM087405.1.gene3	aadA6/aadA10	aminoglycoside resistance gene;antibiotic inactivation enzyme	aadA6/aadA10 encodes aminoglycoside-modifying enzyme
NC_002695.1.914292	ECs5045	antibiotic resistant gene variant or mutant;gene modulating antibiotic efflux	ECs5045 encodes redox-sensitive transcriptional activator SoxR
AE000516.2.gene1599	inhA	isoniazid resistance gene;antibiotic resistant gene variant or mutant	inhA encodes enoyl-(acyl-carrier-protein) reductase
JQ727668.1.gene1	ramA	gene modulating antibiotic efflux	ramA encodes RamA
NC_003197.1.1251869	STM0350.S	chloramphenicol resistance gene;beta-lactam resistance gene;efflux pump conferring antibiotic resistance;phenicol resistance gene	STM0350.S encodes outer membrane efflux-like protein
AF274302.1.gene5	mel	streptogramin resistance gene;macrolide resistance gene;efflux pump conferring antibiotic resistance	mel encodes Mel
NC_007779.1.12931431	mdtD	efflux pump conferring antibiotic resistance	mdtD encodes multidrug efflux system protein
U00096.3.gene1574	soxQ	antibiotic resistant gene variant or mutant;gene modulating antibiotic efflux	ECK1523. cfxB. marR. JW5248. inaR. marR encodes transcriptional repressor of multiple antibiotic resistance
AM403715.1.gene1	dfrA26	trimethoprim resistance gene;antibiotic target replacement protein	dfrA26 encodes putative trimethoprim resistance dihydrofolate reductase
KF526117.1.gene1	blaACT-20	beta-lactam resistance gene;antibiotic inactivation enzyme	blaACT-20 encodes AmpC beta-lactamase ACT-20
AF024666.2.gene33	cmxB	efflux pump conferring antibiotic resistance;chloramphenicol resistance gene;phenicol resistance gene	Chloramphenicol resistance gene, copy B. cmxB encodes CmxB
AF315351.1.gene2	bla	beta-lactam resistance gene;antibiotic inactivation enzyme	bla oxa-32 encodes beta-lactamase OXA-32
U00096.3.gene4014	cpxR	gene modulating antibiotic efflux	JW3883. ECK3905. yiiA. cpxR encodes response regulator in two-component regulatory system with CpxA
JN676230.2.gene7	catB2	antibiotic inactivation enzyme;chloramphenicol resistance gene	catB2 encodes chloramphenicol acetyltransferase
NC_007779.1.12933952	emrA	efflux pump conferring antibiotic resistance;fluoroquinolone resistance gene	emrA encodes multidrug efflux system
AJ271879.1.gene11	strB	aminoglycoside resistance gene;antibiotic inactivation enzyme	strB encodes aminoglycoside phosphotransferase
JX423831.1.gene5	blaOXA-232	beta-lactam resistance gene;antibiotic inactivation enzyme	blaOXA-232 encodes OXA-232
L25617.1.gene2	aac(6')-Ib'	aminoglycoside resistance gene;antibiotic inactivation enzyme	aac(6')-Ib' encodes aminoglycoside 6-N-acetyltransferase
NC_002953.2862566	SAS1788	efflux pump conferring antibiotic resistance	SAS1788 encodes ABC transporter ATP-binding protein
JN645776.1.gene1	pbp1a	beta-lactam resistance gene;antibiotic target replacement protein	pbp1a encodes PBP1A
NC_007779.1.12931668	phoQ	gene modulating antibiotic efflux	phoQ encodes sensory histidine kinase in two-component regulatory system with PhoP
NC_007779.1.12931024	ompF	gene modulating permeability to antibiotic;beta-lactam resistance gene;antibiotic resistant gene variant or mutant	ompF encodes outer membrane porin 1a (Ia;b;F)
HQ203032.1.gene1	rbpA	rifampin resistance gene;antibiotic target protection protein	MsrbpA. rbpA encodes RbpA
AY232670.1.gene1	sulII	sulfonamide resistance gene;antibiotic target replacement protein	sulII encodes type II sulfonamide resistant dihydropteroate synthase
U00096.3.gene3344	ECK3251	gene modulating antibiotic efflux	envR. acrS. yhdK. JW3232. acrS encodes acrAB operon transcriptional repressor
NC_010400.5984910	ABSDF1463	efflux pump conferring antibiotic resistance;fluoroquinolone resistance gene;tetracycline resistance gene	Putative adeF subunit gene of efflux complex AdeFGH.. ABSDF1463 encodes multidrug ABC transporter
X92508.1.gene1	bla(CMY-1)	beta-lactam resistance gene;antibiotic inactivation enzyme	bla(CMY-1) encodes ES-beta-lactamase
AM051142.1.gene1	blaOKP-A	beta-lactam resistance gene;antibiotic inactivation enzyme	blaOKP-A encodes OKP-A beta-lactamase
FJ666073.1.gene1	ACQ82815.1	beta-lactam resistance gene;antibiotic inactivation enzyme	ACQ82815.1 encodes class C beta-lactamase PDC-10. Cephalosporinase; blaAmpC
KC688833.1.gene1	lnuB	lincosamide resistance gene;antibiotic inactivation enzyme	lnuB encodes lincosamine nucleotidyl transferase
NC_007779.1.12933527	mdtF	beta-lactam resistance gene;macrolide resistance gene;efflux pump conferring antibiotic resistance;fluoroquinolone resistance gene	mdtF encodes multidrug transporter, RpoS-dependent
CP001918.1.gene242	ECL_00237	antibiotic resistant gene variant or mutant;elfamycin resistance gene	ECL_00237 encodes elongation factor Tu
JN205800.1.gene6	blaOXA-181	beta-lactam resistance gene;antibiotic inactivation enzyme	blaOXA-181 encodes class D beta-lactamase OXA-181
GQ891757.1.gene4	qnrVC4	fluoroquinolone resistance gene;antibiotic target protection protein	qnrVC4 encodes QnrVC4
AF133139.gene	tetG	efflux pump conferring antibiotic resistance;tetracycline resistance gene	AntimicrobialResistanceTetracycline. This gene is the target of an antibiotic resistance screening microarray probe (AR-Microarray). Source: Pseudomonas sp. plasmid pPSTG1 tetracycline resistance repressor (tetR(G)) and tetracycline resistance protein (tetG) genes, complete cds
U57969.1.gene3	oprJ	fluoroquinolone resistance gene;phenicol resistance gene;chloramphenicol resistance gene;macrolide resistance gene;efflux pump conferring antibiotic resistance	oprJ encodes outer membrane protein OprJ
JX173956.1.gene1	blaMOX-8	beta-lactam resistance gene;antibiotic inactivation enzyme	blaMOX-8 encodes AmpC beta-lactamase MOX-8
U00096.3.gene1267	verA	gene modulating antibiotic efflux	osmZ. drc. pilG. hns. hnsA. ECK1232. B1. H1. drdX. fimG. irk. bglY. msyA. JW1225. cur. virR. topS. drs. topX. hns encodes global DNA-binding transcriptional dual regulator H-NS
NC_007779.1.12931503	yfbG	gene altering cell wall charge conferring antibiotic resistance;polymyxin resistance gene	yfbG encodes fused UDP-L-Ara4N formyltransferase and UDP-GlcA C-4'-decarboxylase
GU371926.1.gene94	atp	beta-lactam resistance gene;antibiotic inactivation enzyme	atp encodes TEM-33
U00096.3.gene2148	JW2064	gene modulating antibiotic efflux	baeR. ECK2075. baeR encodes response regulator in two-component regulatory system with BaeS
GQ337064.1.gene6	blaOXA-2	beta-lactam resistance gene;antibiotic inactivation enzyme	blaOXA-2 encodes OXA-2
CP000768.1.gene1537	cmeB	beta-lactam resistance gene;macrolide resistance gene;efflux pump conferring antibiotic resistance;fluoroquinolone resistance gene	cmeB encodes RND efflux system, inner membrane transporter CmeB
AP009048.1.gene3103	bacA	gene conferring antibiotic resistance via molecular bypass;peptide antibiotic resistance gene	bacA encodes undecaprenyl pyrophosphate phosphatase
AL123456.3.gene1777	tlyA	aminoglycoside resistance gene;antibiotic target modifying enzyme;antibiotic resistant gene variant or mutant	tlyA encodes 2'-O-methyltransferase TlyA
NC_011595.7059027	ABBFA_001145	efflux pump conferring antibiotic resistance	ABBFA_001145 encodes Quaternary ammonium compound-resistance protein qacE (Quaternaryammonium determinant E)
FQ312006.1.gene706	HIB_07070	aminoglycoside resistance gene;antibiotic inactivation enzyme	HIB_07070 encodes 30S ribosomal subunit protein S12
AF024666.2.gene18	cmxA	efflux pump conferring antibiotic resistance;chloramphenicol resistance gene;phenicol resistance gene	Chloramphenicol resistance gene, copyA. cmxA encodes Cmx(A)
AJ252200.1.gene1	smeD	fluoroquinolone resistance gene;phenicol resistance gene;chloramphenicol resistance gene;macrolide resistance gene;aminocoumarin resistance gene;efflux pump conferring antibiotic resistance;tetracycline resistance gene	smeD encodes putative membrane fusion protein
KF147862.1.gene1	adeN	gene modulating antibiotic efflux	adeN encodes AdeN
GU831575.1.gene1	bla-OXA-164	beta-lactam resistance gene;antibiotic inactivation enzyme	bla-OXA-164 encodes beta-lactamase OXA-164
EU408358.1.gene24	blaLRA-5	beta-lactam resistance gene;antibiotic inactivation enzyme	blaLRA-5 encodes LRA-5
AY057445.1.gene1	arnA	gene altering cell wall charge conferring antibiotic resistance;polymyxin resistance gene	arnA encodes UDP-D-glucuronate dehydrogenase
NC_003197.1.1251873	STM0354	gene modulating antibiotic efflux	STM0354 encodes transcriptional regulator
KJ151292.1.gene1	AIA08936.1	rifampin resistance gene;antibiotic inactivation enzyme	AIA08936.1 encodes rifampin phosphotransferase. RPH
CP001138.1.gene611	SeAg_B0619	antibiotic resistant gene variant or mutant;gene modulating antibiotic efflux	SeAg_B0619 encodes transcriptional regulator, TetR family
X56809.1.gene1	blaLCR-1	beta-lactam resistance gene;antibiotic inactivation enzyme	blaLCR-1 encodes beta-lactamase
AE000516.2.gene724	rpsL	aminoglycoside resistance gene;antibiotic resistant gene variant or mutant	rpsL encodes ribosomal protein S12
AP009048.1.gene3629	gyrB	antibiotic resistant gene variant or mutant	gyrB encodes DNA gyrase, subunit B
AF313494.1.gene1	MsrC	streptogramin resistance gene;macrolide resistance gene;efflux pump conferring antibiotic resistance	MsrC encodes MsrC. Similar to Enterococcus faecium acquired macrolide resistance-like protein encoded by GenBank Accession Number AY004350
AB765395.1.gene1	BAM76830.1	beta-lactam resistance gene;antibiotic inactivation enzyme	BAM76830.1 encodes AQU-1-type AmpC beta-lactamase
U19459.gene	vatB	streptogramin resistance gene;antibiotic inactivation enzyme	Source: SAU19459 Staphylococcus aureus VAT B (vat B) gene, complete cds. This gene is the target of an antibiotic resistance screening microarray probe (AR-Microarray). AntimicrobialResistanceStreptograminA
DQ278190.gene	dfrA5	trimethoprim resistance gene;antibiotic target replacement protein	Source: Salmonella enteritidis class I integron DfrA5 (dfrA5) gene, complete cds, and unknown genes. This gene is the target of an antibiotic resistance screening microarray probe (AR-Microarray). Trimethoprim
AJ548797.1.gene1	imiH	beta-lactam resistance gene;antibiotic inactivation enzyme	imiH encodes metallo beta-lactamase
U00096.3.gene3801	parA	antibiotic resistant gene variant or mutant	gyrB. pcbA. JW5625. pcpA. Cou. acrB. hopA. himB. nalC. ECK3691. hisU. gyrB encodes DNA gyrase, subunit B
AL450380.1.gene254	folP	sulfonamide resistance gene;antibiotic resistant gene variant or mutant	ML0224. folP encodes dihydropteroate synthase
NC_007779.1.12933651	cpxR	gene modulating antibiotic efflux	cpxR encodes DNA-binding response regulator in two-component regulatory system with CpxA
AB204810.2.gene1	abeM	efflux pump conferring antibiotic resistance	abeM encodes multidrug efflux pump AbeM
L11616.1.gene3	oprM	aminoglycoside resistance gene;fluoroquinolone resistance gene;phenicol resistance gene;chloramphenicol resistance gene;macrolide resistance gene;polymyxin resistance gene;aminocoumarin resistance gene;efflux pump conferring antibiotic resistance;tetracycline resistance gene	oprM encodes outer membrane protein
X57102.1.gene1	cphA	beta-lactam resistance gene;antibiotic inactivation enzyme	cphA encodes beta-lactamase
AP009048.1.gene4383	yjiO	efflux pump conferring antibiotic resistance	yjiO encodes multidrug efflux system protein
AY463797.7.gene33	strA	aminoglycoside resistance gene;antibiotic inactivation enzyme	strA encodes StrA
AB061440.gene	tet34	efflux pump conferring antibiotic resistance;tetracycline resistance gene	This gene is the target of an antibiotic resistance screening microarray probe (AR-Microarray). AntimicrobialResistanceTetracycline. Source: Vibrio sp. No.6 tet34 gene, complete cds
CP003248.2.gene4086	RVBD_3919c	antibiotic resistant gene variant or mutant	RVBD_3919c encodes glucose-inhibited division protein B Gid
U00096.3.gene4087	rif	rifampin resistance gene;antibiotic resistant gene variant or mutant	rpoB. groN. stl. tabG. tabD. JW3950. ftsR. ron. stv. ECK3978. nitB. sdgB. mbrD?. rpoB encodes RNA polymerase, beta subunit
X51472.1.gene1	CAA35836.1	streptogramin resistance gene;macrolide resistance gene;antibiotic target modifying enzyme;lincosamide resistance gene	CAA35836.1 encodes Unknown product. Unnamed protein product; erythromycin methyltransferase (AA 1-253)
NC_007779.1.12933219	mdtL	efflux pump conferring antibiotic resistance	mdtL encodes multidrug efflux system protein
AY769962.1.gene2	adeJ	rifampin resistance gene;beta-lactam resistance gene;lincosamide resistance gene;fluoroquinolone resistance gene;phenicol resistance gene;chloramphenicol resistance gene;macrolide resistance gene;aminocoumarin resistance gene;efflux pump conferring antibiotic resistance;trimethoprim resistance gene;tetracycline resistance gene	adeJ encodes AdeJ
NC_002516.2.877851	oprM	aminoglycoside resistance gene;fluoroquinolone resistance gene;phenicol resistance gene;chloramphenicol resistance gene;macrolide resistance gene;polymyxin resistance gene;aminocoumarin resistance gene;efflux pump conferring antibiotic resistance;tetracycline resistance gene	oprM encodes multidrug ABC transporter
AB462903.1.gene3	blaIMP-1	beta-lactam resistance gene;antibiotic inactivation enzyme	blaIMP-1 encodes metallo beta lactamase
AP010904.1.gene1560	fosX	fosfomycin resistance gene;antibiotic inactivation enzyme	fosX encodes fosfomycin resistance protein
U37105.2.gene3	aadB	aminoglycoside resistance gene;antibiotic inactivation enzyme	aadB encodes aminoglycoside (2'') adenylyltransferase AAD (2'')
NC_002695.1.914736	ECs3548	efflux pump conferring antibiotic resistance;fluoroquinolone resistance gene	ECs3548 encodes multidrug resistance protein B
AY339985.2.gene3	unknown	efflux pump conferring antibiotic resistance;chloramphenicol resistance gene;phenicol resistance gene	Confers resistance to chloramphenicol; similar to PP-FLO encoded by GenBank Accession Number D37826 and CmlA. unknown encodes unknown
AF173226.1.gene4	smeB	aminoglycoside resistance gene;beta-lactam resistance gene;efflux pump conferring antibiotic resistance;fluoroquinolone resistance gene	smeB encodes SmeB
EU436855.2.gene3	qnrVC1	fluoroquinolone resistance gene;antibiotic target protection protein	qnrVC1 encodes QnrVC1

## Sheet: Supplementary Table 7
Supplementary Table 7: Category wise Abundance of Antibiotic Resistant Genes
Category	FW (Aug)	FW (Nov)	Sewage	Yamuna
antibiotic resistant gene variant or mutant	0.388371	0.426763	0.302622	0.202008
efflux pump conferring antibiotic resistance	0.0936	0.0643206	0.159075	0.134192
fluoroquinolone resistance gene	0.121064	0.123755	0.089372	0.116977
rifampin resistance gene	0.09556	0.105511	0.0697032	0.0634437
macrolide resistance gene	0.0224389	0.00272126	0.0396825	0.051867
chloramphenicol resistance gene	0.00884489	0.00760715	0.0213941	0.0462065
phenicol resistance gene	0.00854336	0.00750407	0.0213941	0.0451399
tetracycline resistance gene	0.022866	0.0152761	0.0124224	0.0443956
aminocoumarin resistance gene	0.0239717	0.0285526	0.0565908	0.0438567
beta-lactam resistance gene	0.00557831	0.00296864	0.0110421	0.0358853
lipopeptide antibiotic resistance gene	0.0740759	0.0787309	0.0648723	0.0311802
elfamycin resistance gene	0.0478428	0.0608778	0.0365769	0.030808
polymyxin resistance gene	0.00482448	0.00354588	0.0172533	0.0252253
gene modulating antibiotic efflux	0.010252	0.008205	0.00966184	0.0189481
aminoglycoside resistance gene	0.0101264	0.0141423	0.0131125	0.0173872
trimethoprim resistance gene	0.00459834	0.00467974	0.0134576	0.0171205
isoniazid resistance gene	0.0213584	0.0111736	0.0269151	0.015954
lincosamide resistance gene	0.00251275	0.00305111	0.00379572	0.0135486
antibiotic inactivation enzyme	0.00349273	0.00577236	0.00966184	0.0130209
gene altering cell wall charge conferring antibiotic resistance	0.00339222	0.00150494	0	0.00808808
sulfonamide resistance gene	0.00454808	0.00399942	0.00448585	0.00497173
streptogramin resistance gene	0.0020102	0	0	0.00459954
gene conferring antibiotic resistance via molecular bypass	0.0031912	0.00134001	0	0.00341633
antibiotic target protection protein	0.0102018	0.0101841	0.00690131	0.00284416
peptide antibiotic resistance gene	0.00190969	0.000247387	0	0.00279972
antibiotic target replacement protein	0.00118099	0.00142248	0.00345066	0.00265529
antibiotic target modifying enzyme	0.00108048	0.00395819	0.00241546	0.000905465
glycopeptide resistance gene	0.0012815	0.00109263	0	0.00081103
antibiotic resistance gene cluster, cassette, or operon	0.0012815	0.00109263	0	0.00081103
gene modulating permeability to antibiotic	0	0	0	0.000627715
fosfomycin resistance gene	0	0	0	0.000283305
gene involved in self resistance to antibiotic	0	0	0	1.6665e-05
pyrazinamide resistance gene	0	0	0	5.555e-06
ethambutol resistance gene	0	0	0.00241546	0

## Sheet: Supplementary Table 8
Supplementary Table 8: List of metal resistance/tolerant genes identified in Yamuna and its count
Gene Symbol	Count
golS	1
chrF	1
chrR	2
nikR	1
pbrB/pbrC	1
znuB/yebI	1
dpr/dps	1
irlS	1
silA	1
sitB	1
ybtQ	1
fecD	1
PA0320	1
acr3	1
yfeB	1
aioS/aoxS	1
pstA	1
zraR/hydH	1
actP	3
pitA	1
ncrB	1
klaB/telA/kilB	1
pcoC	1
aioA/aoxB	1
czcA	1
merB	2
cusR/ylcA	1
cnrA	2
merR1	2
cueP	1
pbrT	1
troR	1
robA	1
frnE	1
aioX/aoxX	1
mntA/ytgA	1
modB	2
cmtR	1
nrsR	1
yodD	1
arsD	2
cutF/nlpE	1
mmco	1
copL	1
cusF/cusX	1
tupC	1
fptA	1
hupE	1
rcnR/yohL	1
silR	1
fbpC	1
nia	1
copS	2
copA	8
czcS	1
dsbC	1
nreB	1
ctpD	1
nccC	1
ygiW	1
dmeF	2
srpC	1
yfeC	1
terD	1
mntR	1
nrsA	1
baeS	2
cueR/ybbI	1
tcrB	1
smeD	1
nccB	1
merP	5
troB	1
merF	1
sitC	1
ctpV	1
znuA/yebL	1
pcoA	1
hoxN	1
yieF	1
cuiD	1
bfrA	1
gesC	1
nccA	1
cusA/ybdE	1
trgA	1
nikC	1
ziaA	1
sitD	1
wtpC	1
czcD	1
irlR	1
corA	2
pstB	1
glpF	1
fecE	1
copD	2
yhcN	1
zipB	1
cadR	1
hmrR	2
mreA	1
corS	1
merT	6
chrB1	1
golT	1
actR	1
zneB/hmxB	1
copR	2
acn	1
pcoD	1
modE	1
corT/coaT	1
pmrA	1
zur/yjbK	1
pstS	1
yqjH	1
fetA/ybbL	1
ctpG	1
sodB	1
corD	1
arsC	5
crdR	1
csoR	1
mntH/yfeP	1
zitB/ybgR	1
silP	1
rcnB/yohN	1
ALU1-P	1
arsB	8
mgtA	2
trgB	1
czcR	1
czrB	1
cmeB	1
cnrB	1
nirA	1
cutA	1
dpsA	1
silC	1
fieF/yiip	1
kmtR	1
copK	1
corR	1
cusC/ylcB	1
ybtP	1
merT-P	1
comR/ycfQ	1
merG	1
ychH	1
terE	1
ctpC	1
pbrR	1
gesB	1
merE	3
tupA	1
nfsA	1
acrD	1
mdtB	1
silF	1
tehA	1
baeR	2
cutE/lnt	1
cusS	1
nikB	1
arsM	1
tehB	1
dsbB	1
arsA	3
pstC	1
czcC	1
cinA	1
czrA	1
pcoB	1
merR	5
pcoE	1
fbpA	1
recG	2
copC	3
nikD	1
actS	1
cnrC	1
cutC	1
nirB	1
aioR/aoxR	1
G2alt	1
arsH	1
arsR	5
mdrL/yfmO	1
chrA	2
cusB	1
fetB/ybbM	1
corC	1
fpvA	1
chrA1	1
dnaK	1
pmrB	1
nczA	1
terA	1
mrdH	1
silB	1
ncrC	1
pbrA	1
soxS	1
merD	6
terZ	1
yjaA	1
furA	1
chrC	2
nirC	1
troD	1
mexI	1
copJ	1
merC	2
hupN	1
zupT/ygiE	1
rcnA/yohM	1
mdtC	1
sodA	1
zntA/yhhO	1
cueO	1
nrsS	1
pmrG	1
tupB	1
zntR/yhdM	1
hupE2	1
wtpA	1
fbpB	1
cueA	1
ricR	1
merA	7
pgpA/ltpgpA	1
perO	1
znuC/yebM	1
modA	2
cutO	1
dmeR	1
ruvB	2
cznA	1
nikA	1
silS	1
nikE	1
gesA	1
actA	1
pcoR	1
zraP	1
silE	1
ideR	1
mntP/yebN	1
dsbA	1
czcB	1
merR2	2
terC	1
yfeD	1
modC	2
bhsA/ycfR/comC	1
pmrC	1
pcoS	1
terW	1
zraS/hydG	1
copB	5
corB	1
sitA	1
mdtA	1
ncrA	3
zinT/yodA	1
czcP	1
chrB	1
yfeA	1
cnrT	1
terB	1

## Sheet: Supplementary Table 9
Supplementary Table 9:Abundance of KEGG Pathways in the five datasets
Pathways	FW (AUG)	FW (NOV)	Sewage	YJ	YN
ABC transporters	0.0337	0.0318536	0.035602	0.0306744	0.0392916
Two-component system	0.01639	0.014715	0.0291913	0.0295647	0.0350601
Ribosome	0.0329663	0.0299358	0.0229527	0.0309067	0.0263082
Ribosome, bacteria	0.0328971	0.0298559	0.0226726	0.0308393	0.0260632
Purine metabolism	0.0248824	0.0252497	0.0238543	0.0263042	0.0249853
Biosynthesis of amino acids	0.0272187	0.028902	0.0235044	0.0257014	0.0248872
Oxidative phosphorylation	0.0272239	0.027198	0.0207506	0.0214121	0.0206395
Pyrimidine metabolism	0.0250175	0.0239061	0.0183372	0.0202409	0.0181908
Ribosome, archaea	0.0183115	0.0170226	0.0120865	0.0161011	0.0136027
Carbon metabolism	0.0149263	0.0161158	0.0150411	0.0149128	0.0141552
Peptidoglycan biosynthesis	0.0116948	0.0122646	0.0139754	0.0134156	0.014208
Homologous recombination	0.0138351	0.0150988	0.0118593	0.0140515	0.0130291
Cell cycle - Caulobacter	0.0149426	0.0135696	0.0116312	0.0136375	0.0128308
Aminoacyl-tRNA biosynthesis	0.0164172	0.0172011	0.012803	0.0136041	0.0124225
Flagellar assembly	0.00656354	0.00473535	0.00966328	0.00936958	0.0157621
Arginine and proline metabolism	0.00926364	0.0100593	0.0119018	0.012114	0.0112004
Porphyrin and chlorophyll metabolism	0.0129795	0.0108738	0.0104921	0.0109765	0.0122078
RNA degradation	0.0125254	0.0124388	0.00999645	0.0119103	0.0112487
Amino sugar and nucleotide sugar metabolism	0.0166306	0.0155086	0.0138904	0.010503	0.0107665
Bacterial secretion system	0.00663823	0.00651844	0.00992377	0.00913845	0.00904243
Aminoacyl-tRNA biosynthesis, prokaryotes	0.0110395	0.0113217	0.00827169	0.00945213	0.0085568
Alanine, aspartate and glutamate metabolism	0.00921158	0.00942641	0.00897396	0.00896296	0.00836473
Nicotinate and nicotinamide metabolism	0.00785224	0.00741089	0.00755012	0.00969413	0.00749802
Pyruvate metabolism	0.00685588	0.00758852	0.00753655	0.00854743	0.0082011
Sulfur metabolism	0.00464528	0.00466644	0.00684157	0.00792999	0.00853928
Glycerophospholipid metabolism	0.00665252	0.00653014	0.00816426	0.00745013	0.00869183
Nitrogen metabolism	0.00445756	0.00489491	0.00839905	0.00766025	0.00832764
Glycine, serine and threonine metabolism	0.00765968	0.00853399	0.00898778	0.00871804	0.00707882
NADH:quinone oxidoreductase, prokaryotes	0.0118749	0.0126927	0.00791451	0.00826704	0.00731738
Glyoxylate and dicarboxylate metabolism	0.00704599	0.00727067	0.00794908	0.00784997	0.00758373
Aminoacyl-tRNA biosynthesis, eukaryotes	0.0102188	0.010449	0.00713043	0.00766572	0.00717176
Cysteine and methionine metabolism	0.00875181	0.00944583	0.00847298	0.00754286	0.00725522
Folate biosynthesis	0.00691861	0.00676034	0.00724779	0.00681674	0.00763625
Bacterial chemotaxis	0.00244182	0.00115032	0.00522295	0.0053402	0.00883427
Nucleotide excision repair	0.00961409	0.00964594	0.0071567	0.00738876	0.00665276
Mismatch repair	0.00658549	0.00670311	0.00755363	0.00688997	0.0071317
Protein export	0.00700874	0.00712373	0.00621853	0.0067675	0.00720728
Branched-chain amino acid transport system	0.0118226	0.0104761	0.00980209	0.00448034	0.00867622
Phenylalanine metabolism	0.00520794	0.00511162	0.00874396	0.00644663	0.00645593
Base excision repair	0.00607116	0.00680227	0.00880959	0.00612266	0.00675131
Butanoate metabolism	0.00511621	0.00532889	0.00695926	0.00628868	0.00633437
Lipopolysaccharide biosynthesis	0.00459123	0.00528398	0.00561744	0.00545286	0.00684532
Phenylalanine, tyrosine and tryptophan biosynthesis	0.00577638	0.00626683	0.00596915	0.0062208	0.00603671
Terpenoid backbone biosynthesis	0.00867722	0.00915634	0.00603414	0.00595315	0.00626044
Inosine monophosphate biosynthesis, PRPP + glutamine => IMP	0.00482078	0.00579051	0.0056728	0.00613369	0.00536714
Glutathione metabolism	0.0047766	0.00518954	0.00565216	0.00537594	0.00574405
Sulfur relay system	0.00369423	0.00435048	0.00516413	0.00549267	0.00561866
Thiamine metabolism	0.00381675	0.00405295	0.0041833	0.00555701	0.00520859
DNA replication	0.00622173	0.00663217	0.00675818	0.00509625	0.00565732
Heme biosynthesis, glutamate => protoheme/siroheme	0.0037107	0.00444104	0.00487293	0.00504053	0.00559073
Propanoate metabolism	0.00565098	0.00499862	0.00490202	0.00537216	0.00505956
Methane metabolism	0.00456992	0.00537474	0.00458137	0.00444501	0.00573307
2-Oxocarboxylic acid metabolism	0.00609307	0.00639662	0.00436093	0.0051701	0.00493395
Benzoate degradation	0.00293758	0.00262511	0.00410132	0.0061803	0.00364551
Pantothenate and CoA biosynthesis	0.00597237	0.00600936	0.00588366	0.00484811	0.00473582
Valine, leucine and isoleucine degradation	0.0040085	0.00431499	0.00564499	0.00515062	0.00398828
Histidine metabolism	0.0038561	0.00446342	0.00420439	0.00455091	0.00428295
Photosynthesis	0.00734986	0.00445889	0.00297775	0.00417337	0.00460729
Carbon fixation pathways in prokaryotes	0.00479169	0.00533314	0.00504621	0.0046517	0.00411825
Fatty acid metabolism	0.0041696	0.00474391	0.00544484	0.00456603	0.0041862
Glycolysis / Gluconeogenesis	0.00416959	0.00424067	0.00421403	0.00440009	0.00432419
Sec (secretion) system	0.00471565	0.00485225	0.00353471	0.0042065	0.00427991
Ubiquinone and other terpenoid-quinone biosynthesis	0.00361747	0.00385905	0.00362533	0.00402298	0.00443655
Uridine monophosphate biosynthesis, glutamine (+ PRPP) => UMP	0.00465145	0.00489757	0.00396439	0.00423042	0.00405595
One carbon pool by folate	0.00428814	0.00412544	0.00360799	0.00421534	0.00402534
Starch and sucrose metabolism	0.00416419	0.00330296	0.0056713	0.00371907	0.00431529
F-type ATPase, prokaryotes and chloroplasts	0.00424545	0.00413037	0.00296939	0.00379418	0.00393041
Riboflavin metabolism	0.00257801	0.00259589	0.00295105	0.00392511	0.00355127
Citrate cycle (TCA cycle)	0.00410333	0.00443287	0.00401139	0.00386613	0.00344505
Pentose phosphate pathway	0.00426135	0.0046543	0.00421773	0.00347283	0.00349007
Lysine biosynthesis	0.00329484	0.00363901	0.00324138	0.00351404	0.0033518
Selenocompound metabolism	0.00364957	0.00419091	0.00404076	0.00343705	0.00338053
Pyrimidine deoxyribonuleotide biosynthesis, CDP/CTP => dCDP/dCTP,dTDP/dTTP	0.00512543	0.00418192	0.00297025	0.00362219	0.00318594
Histidine biosynthesis, PRPP => histidine	0.00327335	0.00336149	0.00273145	0.00342046	0.00320961
Phosphotransferase system (PTS)	0.00155766	0.00109462	0.00179647	0.00295783	0.00343689
Geraniol degradation	0.00257261	0.00264086	0.00452201	0.00379548	0.00243015
C5 isoprenoid biosynthesis, non-mevalonate pathway	0.0043859	0.00489229	0.00264827	0.00305615	0.00311832
Riboflavin biosynthesis, GTP => riboflavin/FMN/FAD	0.0025542	0.00257764	0.00252585	0.00330862	0.00277041
Valine, leucine and isoleucine biosynthesis	0.00383785	0.00383562	0.00269003	0.00297752	0.00307207
Lipopolysaccharide biosynthesis, KDO2-lipid A	0.00200463	0.0023511	0.00286652	0.00281439	0.00322391
Biotin metabolism	0.00203411	0.00231309	0.00312828	0.00284053	0.00317367
Fatty acid biosynthesis	0.00293963	0.0036385	0.00340822	0.00308303	0.00287329
Ubiquinone biosynthesis, prokaryotes, chorismate => ubiquinone	0.00197037	0.00178618	0.00225486	0.00277917	0.00305418
Tetrahydrofolate biosynthesis, GTP => THF	0.00256847	0.00237559	0.00250096	0.00262577	0.00283823
Degradation of aromatic compounds	0.00119979	0.00123566	0.00256417	0.00335	0.00192996
Type II general secretion system	0.00109162	0.000733684	0.00313281	0.00269347	0.0025715
Biosynthesis of unsaturated fatty acids	0.00155575	0.00166977	0.00246317	0.00290865	0.00231281
Shikimate pathway, phosphoenolpyruvate + erythrose-4P => chorismate	0.00251708	0.00289456	0.00284652	0.00247543	0.00262998
Glycerolipid metabolism	0.00166894	0.00165554	0.00213122	0.00216134	0.00282551
Fructose and mannose metabolism	0.00529596	0.00429794	0.00348527	0.00249116	0.00238696
Legionellosis	0.00411117	0.00377053	0.00218999	0.0025636	0.00229399
Tyrosine metabolism	0.00199264	0.00223577	0.00380674	0.0023802	0.00246985
Lipoic acid metabolism	0.00260047	0.00279905	0.00236469	0.0025937	0.00223197
Vitamin B6 metabolism	0.00330041	0.00352157	0.00225886	0.00249892	0.00221994
Tryptophan biosynthesis, chorismate => tryptophan	0.00242519	0.00246874	0.00213167	0.00238721	0.00232541
Streptomycin biosynthesis	0.00363299	0.00370272	0.00328576	0.00218694	0.00252056
Epithelial cell signaling in Helicobacter pylori infection	0.000332726	0.000276496	0.00152239	0.00198447	0.00264073
Citrate cycle (TCA cycle, Krebs cycle)	0.00290737	0.00305205	0.00244424	0.00256666	0.00203428
Plant-pathogen interaction	0.00269037	0.0025216	0.00199485	0.00245779	0.00208183
Fatty acid degradation	0.00131714	0.00148203	0.00261323	0.00269761	0.00183067
Phosphonate and phosphinate metabolism	0.00115019	0.00193514	0.00235914	0.00255516	0.00197091
Lysine biosynthesis, succinyl-DAP pathway, aspartate => lysine	0.00200376	0.00237989	0.00191205	0.0022361	0.00212675
D-Glutamine and D-glutamate metabolism	0.00199657	0.00233994	0.00191877	0.00220157	0.0021424
NAD biosynthesis, aspartate => NAD	0.00199066	0.00217777	0.00190383	0.00225396	0.00205095
Vibrio cholerae pathogenic cycle	0.00102	0.000623245	0.00140121	0.00174187	0.00251421
Combined oxidative phosphorylation deficiency (COXPD)	0.00257767	0.00227102	0.00137587	0.00241917	0.00181952
Carbon fixation in photosynthetic organisms	0.00225236	0.00236157	0.00208635	0.00222242	0.0018815
Phosphate transport system	0.00269213	0.00210617	0.00160405	0.00211298	0.00198537
Aminobenzoate degradation	0.00155658	0.00209659	0.00331872	0.00241458	0.00166471
Photorespiration	0.00202194	0.00207287	0.00249448	0.00195743	0.00211074
Fatty acid biosynthesis, elongation	0.00199897	0.00241846	0.00240946	0.00205424	0.00199952
Reductive citrate cycle (Arnon-Buchanan cycle)	0.0021786	0.00235385	0.0020095	0.00219147	0.00183849
Tryptophan metabolism	0.00178897	0.0022219	0.00393499	0.00205172	0.00190321
Leucine degradation, leucine => acetoacetate + acetyl-CoA	0.00152375	0.00149027	0.00237459	0.00215778	0.00176008
Thiamine biosynthesis, AIR => thiamine-P/thiamine-2P	0.000927241	0.00110203	0.00136459	0.00192324	0.00182799
Pimeloyl-ACP biosynthesis, BioC-BioH pathway, malonyl-ACP => pimeloyl-ACP	0.0015478	0.00171622	0.00191632	0.00176623	0.00188455
Polyketide sugar unit biosynthesis	0.00273071	0.00277752	0.00246159	0.00157669	0.00199012
Dicarboxylate-hydroxybutyrate cycle	0.00178281	0.00189982	0.00186248	0.00188342	0.00168269
Drug metabolism - other enzymes	0.00232244	0.00243325	0.00184134	0.00192663	0.00161589
Pyridoxal biosynthesis, erythrose-4P => pyridoxal-5P	0.00129384	0.00129423	0.00160052	0.0018864	0.00163316
Assimilatory sulfate reduction, sulfate => H2S	0.000903731	0.000868389	0.00141083	0.00173705	0.00173417
beta-Alanine metabolism	0.00176872	0.0019428	0.00204544	0.001764	0.00168136
D-Alanine metabolism	0.00134663	0.00158006	0.0016527	0.00175705	0.00167435
Coenzyme A biosynthesis, pantothenate => CoA	0.0019904	0.00211083	0.00223041	0.00160879	0.00171652
Guanine ribonucleotide biosynthesis IMP => GDP,GTP	0.00250734	0.00248206	0.00168444	0.00174131	0.00157437
Citrate cycle, second carbon oxidation, 2-oxoglutarate => oxaloacetate	0.00212113	0.0022592	0.00186372	0.00183456	0.00145167
RNA polymerase	0.00253107	0.0023023	0.00122679	0.00179055	0.0014688
RNA polymerase, bacteria	0.00245873	0.00222325	0.00121897	0.00178708	0.00145774
Tuberculosis	0.003324	0.00258166	0.00147499	0.001739	0.00148928
Hepatic porphyria	0.0010895	0.00119557	0.00126804	0.00163854	0.00153746
Ribosome biogenesis in eukaryotes	0.00151806	0.00177435	0.00149565	0.00137309	0.00173839
Cobalamin biosynthesis, cobinamide => cobalamin	0.000386816	0.000404672	0.00111415	0.00127882	0.00182505
Nucleotide sugar biosynthesis, prokaryotes	0.00207797	0.00195743	0.00198007	0.00155792	0.00151662
Lipopolysaccharide export system	0.00092706	0.00096183	0.00126154	0.00153983	0.00152986
3-Hydroxypropionate bi-cycle	0.00156535	0.00179913	0.0017795	0.00159571	0.00144206
Lysine degradation	0.00166288	0.00158788	0.00194827	0.00170807	0.0013115
Pantothenate biosynthesis, valine/L-aspartate => pantothenate	0.00171538	0.00153751	0.00158563	0.00160141	0.00140257
Galactose metabolism	0.00172845	0.00199193	0.00213712	0.00129728	0.00164587
Denitrification, nitrate => nitrogen	2.07297e-05	0.00020038	0.00145494	0.00118792	0.0017495
Isoleucine biosynthesis, threonine => 2-oxobutanoate => isoleucine	0.00204462	0.00191001	0.00137683	0.00148117	0.00144122
Peroxisome	0.0015656	0.00131332	0.00190729	0.0014767	0.00144066
Salmonella infection	0.00018192	0.000221737	0.00101924	0.00106435	0.00183991
CMP-KDO biosynthesis	0.00101685	0.00114621	0.00107044	0.00155758	0.00132046
Iron complex transport system	0.000724134	0.000928445	0.00139336	0.00112567	0.00173473
D-Methionine transport system	3.52891e-05	2.80698e-05	4.99888e-05	0.00150805	0.0012953
Nitrotoluene degradation	0.000770871	0.000926797	0.00149605	0.00116074	0.00164127
Ornithine biosynthesis, glutamate => ornithine	0.00138411	0.00158453	0.00120527	0.00129527	0.00145865
Pentose and glucuronate interconversions	0.00229032	0.0024322	0.00211219	0.00127143	0.00146913
C5-Branched dibasic acid metabolism	0.00189123	0.00186028	0.00127254	0.00138	0.00130566
Sulfate transport system	0.000555852	0.000352368	0.00093787	0.00119055	0.00149067
Adenine ribonucleotide biosynthesis, IMP => ADP,ATP	0.00183803	0.00185425	0.0012085	0.00140966	0.00123787
RNA transport	0.000697223	0.000841036	0.00119751	0.00124615	0.00137744
Glycolysis (Embden-Meyerhof pathway), glucose => pyruvate	0.00195966	0.0018561	0.00145365	0.0012952	0.00131111
Pyrimidine ribonucleotide biosynthesis, UMP => UDP/UTP,CDP/CTP	0.00178671	0.00173066	0.00115862	0.00144983	0.00111402
Glyoxylate cycle	0.00109177	0.000986493	0.000951861	0.00149331	0.00101805
Lipoprotein-releasing system	0.000650255	0.000800456	0.0013324	0.00128838	0.00120414
Fatty acid biosynthesis, initiation	0.00126891	0.00153388	0.00137853	0.00127852	0.00121041
Charcot-Marie-Tooth disease (CMT)	0.00191703	0.00189827	0.00107819	0.00125898	0.0012271
Ascorbate and aldarate metabolism	0.000672498	0.00117213	0.00127804	0.00125502	0.00121851
Threonine biosynthesis, aspartate => homoserine => threonine	0.00142139	0.00149634	0.00102317	0.0012883	0.0011505
DNA polymerase III complex, bacteria	0.00111707	0.00123853	0.00119387	0.00115675	0.00127189
Cytochrome c oxidase, prokaryotes	0.00250171	0.00239358	0.00182141	0.00100126	0.00140675
Hydroxypropionate-hydroxybutylate cycle	0.0011088	0.00134333	0.00160335	0.00125268	0.00114525
RNA degradosome	0.0012663	0.00127317	0.000640099	0.00135308	0.00103777
Synthesis and degradation of ketone bodies	0.00115754	0.00099478	0.00134215	0.00142968	0.000936851
Dissimilatory nitrate reduction, nitrate => ammonia	3.76e-05	0.0001545	0.00120711	0.000968047	0.00138763
Methionine biosynthesis, apartate => homoserine => methionine	0.001231	0.00136903	0.00109193	0.00127004	0.00108298
Valine/isoleucine biosynthesis, pyruvate => valine / 2-oxobutanoate => isoleucine	0.00178768	0.00169061	0.0010397	0.00123052	0.00109554
Urea transport system	0.00105933	0.000962478	0.00153504	0.00125424	0.00104877
Lysine biosynthesis, DAP aminotransferase pathway, aspartate => lysine	0.00157022	0.00149635	0.00122757	0.00112118	0.00115783
Menaquinone biosynthesis, chorismate => menaquinone	0.00172394	0.0021391	0.000954904	0.000926886	0.0013332
Phosphatidylethanolamine (PE) biosynthesis, PA => PS => PE	0.000840429	0.000841113	0.00110387	0.00102028	0.0011829
Cytochrome c oxidase, cbb3-type	0.000240026	0.000537944	0.000959307	0.00095705	0.0012461
Lysine biosynthesis, acetyl-DAP pathway, aspartate => lysine	0.00138259	0.00140484	0.00113616	0.00109293	0.00111004
Inositol phosphate metabolism	0.00147853	0.00190234	0.00133662	0.00115846	0.00101198
Iron(III) transport system	0.000536235	0.000661284	0.00160442	0.000848843	0.00130667
Leucine biosynthesis, 2-oxoisovalerate => 2-oxoisocaproate	0.00159702	0.00165538	0.000951494	0.00107914	0.00106602
Triacylglycerol biosynthesis	0.000789209	0.000945234	0.00110965	0.000990055	0.001149
GlnL-GlnG (nitrogen regulation) two-component regulatory system	0.000435362	0.000557093	0.000568186	0.00105167	0.00108404
CheA-CheYBV (chemotaxis) two-component regulatory system	0.000533934	0.000130425	0.00121982	0.00079121	0.00134329
Ethylmalonyl pathway	0.000649542	0.000981554	0.000915418	0.0011455	0.000987669
Methionine salvage pathway	0.00100578	0.000984794	0.00139771	0.00102035	0.00110451
Reductive pentose phosphate cycle (Calvin cycle)	0.00125592	0.00133352	0.00106471	0.00117283	0.000932333
PhoR-PhoB (phosphate starvation response) two-component regulatory system	0.000818752	0.000757915	0.0012156	0.00106982	0.000965309
Pentose phosphate pathway (Pentose phosphate cycle)	0.00134332	0.00147608	0.00120143	0.00104216	0.000989579
Microcin C transport system	0.000412421	0.000633586	0.000478981	0.00101399	0.0010076
Gluconeogenesis, oxaloacetate => fructose-6P	0.00133283	0.00134629	0.000887136	0.00108865	0.000914235
ChpA-ChpB/PilGH (chemosensory) two-component regulatory system	2.83949e-05	8.55433e-05	0.000777394	0.000994726	0.000984219
Glutathione biosynthesis, glutamate => glutathione	0.000498321	0.000576818	0.000717094	0.000935955	0.00102108
Lysine biosynthesis, DAP dehydrogenase pathway, aspartate => lysine	0.00123479	0.00125989	0.000977655	0.000976042	0.000978984
Toluene degradation	0.000689421	0.000854077	0.00113019	0.000999652	0.000935741
ADP-L-glycero-D-manno-heptose biosynthesis	0.00114412	0.00122972	0.000967655	0.000614097	0.00131118
Pyruvate oxidation, pyruvate => acetyl-CoA	0.00113152	0.00112149	0.00101705	0.00103042	0.000868106
Trehalose biosynthesis, D-glucose 1P => trehalose	0.000913472	0.000828971	0.00161146	0.000851908	0.00102339
Glycolysis, core module involving three-carbon compounds	0.00128666	0.00125697	0.000877209	0.000930296	0.000919647
Proline biosynthesis, glutamate => proline	0.00103425	0.000958321	0.000848585	0.000882019	0.0009321
Taurine and hypotaurine metabolism	0.00138371	0.00158108	0.00144867	0.000900809	0.000903871
Methionine degradation	0.00156358	0.00147839	0.00111953	0.000960963	0.000834406
PPAR signaling pathway	0.00115639	0.000934408	0.00145278	0.000926829	0.000784476
Putrescine transport system	0.000124994	0.000407269	0.000488259	0.000791324	0.000912272
EnvZ-OmpR (osmotic stress response) two-component regulatory system	0.000226921	0.000223442	0.000445697	0.000851929	0.000848119
Cytochrome d ubiquinol oxidase	0.000259435	0.000190166	0.000366069	0.00100436	0.000689467
Huntington's disease	0.000797725	0.000718912	0.00091748	0.000720099	0.000958075
Molybdate transport system	0.000607411	0.000507113	0.00145959	0.000667772	0.000977271
Cyanoamino acid metabolism	0.000955673	0.00091454	0.00103752	0.000736039	0.000904006
Twin-arginine translocation (Tat) system	0.000603621	0.000667067	0.000743895	0.000658638	0.000931282
Histidine degradation, histidine => N-formiminoglutamate => glutamate	0.00038832	0.000760917	0.00086702	0.000864549	0.000714782
Phosphatidylinositol signaling system	0.000537179	0.000553117	0.000864376	0.000731273	0.000839015
Cytochrome o ubiquinol oxidase	6.54842e-05	0.000142696	7.53932e-05	0.000785266	0.000769647
Zeatin biosynthesis	0.000948231	0.0010778	0.000965605	0.000743839	0.000809454
Thiosulfate oxidation by SOX complex, thiosulfate => sulfate	0.00112148	0.000952182	0.000879989	0.00045614	0.00106656
Chloroalkane and chloroalkene degradation	0.000604873	0.000690643	0.00107118	0.000885604	0.000615298
Anemia due to disorders of glutathione metabolism	0.000579576	0.000632054	0.000769565	0.000736226	0.000763296
Atrazine degradation	0.00044112	0.000685501	0.00101277	0.000881578	0.000607002
Polyamine biosynthesis, arginine => agmatine => putrescine => spermidine	0.00111697	0.000952681	0.00110392	0.000614894	0.000856131
Urea cycle	0.000925023	0.00091565	0.000663859	0.000736973	0.000727024
Nonketotic hyperglycinemia	0.000967643	0.00112793	0.000969588	0.000692802	0.000765956
Isoleucine biosynthesis, pyruvate => 2-oxobutanoate	0.00100005	0.00103213	0.000702336	0.000758253	0.000700254
Hypermethioninemia	0.00128513	0.00120815	0.000706108	0.000783997	0.000668079
Lipopolysaccharide biosynthesis, inner core => outer core => O-antigen	0.000216688	0.000367693	0.000587948	0.000493409	0.000955486
Phenylketonuria (PKU)	0.000825466	0.000705259	0.00106365	0.000799021	0.000645924
Type IV secretion system	9.10175e-05	0.000142169	0.00192245	0.000911169	0.000514991
Cysteine biosynthesis, serine => cysteine	0.000638197	0.000680637	0.000594193	0.000724623	0.000700165
Pentose phosphate pathway, non-oxidative phase, fructose 6P => ribose 5P	0.000955755	0.00107597	0.000736837	0.000772004	0.000652269
MAPK signaling pathway - yeast	0.000422801	0.000568566	0.00059534	0.000651448	0.000767102
Fluorobenzoate degradation	0.000264562	0.000373869	0.000556883	0.000906494	0.00049917
Lysine degradation, lysine => saccharopine => acetoacetyl-CoA	0.00069538	0.000783847	0.000841994	0.000808391	0.000571027
Mitochondrial respiratory chain deficiencies (MRCD)	0.000793065	0.000896623	0.000873607	0.000668579	0.000707904
Xylene degradation	0.000135333	0.000174138	0.000530755	0.000861738	0.000506405
beta-Oxidation	0.00038863	0.000428586	0.000884264	0.000743326	0.000619524
Styrene degradation	0.000583907	0.000503087	0.00104238	0.000636322	0.00071092
Pyruvate dehydrogenase complex deficiency	0.00075059	0.000708611	0.000742901	0.000737634	0.000593099
Penicillin and cephalosporin biosynthesis	0.000391915	0.000469458	0.00130685	0.000601436	0.000728242
Phosphonate transport system	0.00108955	0.000738707	0.000564774	0.00065009	0.000679496
Cell division transport system	0.000764352	0.000997904	0.000593138	0.000547973	0.000780784
Biotin biosynthesis, BioW pathway, pimelate => pimeloyl-CoA => biotin	0.000322557	0.000307591	0.000526482	0.000667399	0.000656545
Biotin biosynthesis, BioI pathway, long-chain-acyl-ACP => pimeloyl-ACP => biotin	0.000323342	0.000308349	0.000526482	0.000667137	0.000656454
Biotin biosynthesis, pimeloyl-ACP/CoA => biotin	0.000322557	0.000306801	0.000526482	0.000667137	0.00065633
Zinc transport system	3.63885e-05	4.18364e-05	0.000161692	0.000890205	0.000432286
Citrate cycle, first carbon oxidation, oxaloacetate => 2-oxoglutarate	0.000786238	0.000792846	0.000580523	0.000732101	0.00058261
Heme transport system	0.00044841	0.000557944	0.000910599	0.000579649	0.000704599
FoxO signaling pathway	0.000597786	0.000476091	0.000725875	0.000635528	0.000645569
Purine degradation, xanthine => urea	0.000260147	0.000361608	0.00117031	0.000774802	0.000496995
CusS-CusR (copper tolerance) two-component regulatory system	0.000222645	7.67937e-05	0.00061195	0.000592366	0.000675758
Chlorocyclohexane and chlorobenzene degradation	0.000716931	0.000878424	0.00133432	0.000652665	0.000613263
Carotenoid biosynthesis	0.0027805	0.00211804	0.00126686	0.000746616	0.00049423
Glycogen storage diseases (GSD)	0.000893201	0.000805873	0.000940497	0.000588578	0.000650874
Drug metabolism - cytochrome P450	0.000314114	0.000332299	0.000806763	0.000640568	0.000524412
Nucleotide sugar biosynthesis, eukaryotes	0.00101181	0.00100547	0.00086844	0.000585715	0.00057885
Isolated orofacial clefts	0.000397971	0.000442996	0.000780782	0.00055836	0.000598847
Reductive pentose phosphate cycle, glyceraldehyde-3P => ribulose-5P	0.000707372	0.000792772	0.000552487	0.00063709	0.000513205
Ascorbate biosynthesis, plants, glucose-6P => ascorbate	0.00103465	0.00110889	0.000786186	0.000587134	0.000562692
HIF-1 signaling pathway	0.000794582	0.000734494	0.000651377	0.000665684	0.000475803
Glycine betaine/proline transport system	6.40045e-05	0.000357696	8.37047e-05	0.000520489	0.00060391
Type VI secretion system	3.77472e-05	2.42187e-05	0.000333485	0.000547636	0.000571934
Putative sn-glycerol-phosphate transport system	0.000565999	0.000387228	0.000800358	0.000358007	0.000760349
Metabolism of xenobiotics by cytochrome P450	0.000308263	0.000331906	0.000775139	0.000600036	0.000507448
Serine biosynthesis, glycerate-3P => serine	0.000601066	0.000666114	0.000503776	0.000576346	0.000530405
Alzheimer's disease	0.00047814	0.000506176	0.000482521	0.000479684	0.000613721
Limonene and pinene degradation	0.000439609	0.000333357	0.000713672	0.000692404	0.000400555
Thyroid hormone synthesis	0.000464919	0.000385831	0.00067693	0.000525308	0.000558628
Protein processing in endoplasmic reticulum	0.00048533	0.000306582	0.000994786	0.00034723	0.000734759
Prostate cancer	0.000350091	0.000408979	0.000818472	0.000492165	0.00054433
Arachidonic acid metabolism	0.000644331	0.000602465	0.000809386	0.000451523	0.000584554
Reductive acetyl-CoA pathway (Wood-Ljungdahl pathway)	0.000618514	0.000695393	0.000470765	0.000552334	0.0004701
T-B-Severe combined immunodeficiencies (SCIDs)	0.000626075	0.000534069	0.000400128	0.000522947	0.000476768
Tetracycline biosynthesis	0.000458347	0.00042424	0.000496596	0.000532917	0.000466197
Ketone body biosynthesis, acetyl-CoA => acetoacetate/3-hydroxybutyrate/acetone	0.000544504	0.000469273	0.000759384	0.000541913	0.000453245
3-Methylcrotonylglycinuria	0.000247642	0.000199322	0.000470385	0.000539123	0.000452633
Formaldehyde assimilation, serine pathway	0.000853149	0.000726558	0.000484498	0.000527431	0.000461454
Tyrosine biosynthesis, chorismate => tyrosine	0.000294407	0.000318652	0.000500862	0.000464744	0.000522311
Chemical carcinogenesis	0.000292851	0.000316886	0.000796982	0.000501143	0.00047928
RstB-RstA two-component regulatory system	4.64805e-06	4.95022e-06	3.46644e-05	0.000642622	0.000321815
Methanogenesis, acetate => methane	0.000401342	0.000411052	0.000431867	0.000499579	0.000462972
Dissimilatory sulfate reduction, sulfate => H2S	0.000235401	0.000265944	0.000422269	0.000521139	0.000439859
Biosynthesis of siderophore group nonribosomal peptides	0.000133691	0.000186055	0.000654898	0.000355219	0.000600434
Reductive pentose phosphate cycle, ribulose-5P => glyceraldehyde-3P	0.00054855	0.000540752	0.000512226	0.00053574	0.000419128
Novobiocin biosynthesis	0.000385024	0.000432069	0.000508059	0.000436557	0.000513437
Nitrate assimilation	9.67914e-06	0.00010247	0.000517759	0.000442098	0.000500569
Proteoglycans in cancer	0.000529078	0.0005989	0.000595832	0.000441216	0.000498982
Entner-Doudoroff pathway, glucose-6P => glyceraldehyde-3P + pyruvate	0.000207513	0.000351501	0.000398761	0.000431615	0.000505151
Spina bifida	0.000479399	0.000506878	0.000411889	0.000472469	0.000462557
C10-C20 isoprenoid biosynthesis, bacteria	0.000495418	0.000478387	0.000436145	0.000515943	0.000418981
Phenylalanine biosynthesis, chorismate => phenylalanine	0.000452925	0.000483484	0.000408757	0.000492387	0.000440803
Betaine biosynthesis, choline => betaine	0.000568757	0.000839467	0.000560109	0.000639726	0.000290734
C1-unit interconversion, prokaryotes	0.000683368	0.000734856	0.000467857	0.000513228	0.000410459
Tyrosine degradation, tyrosine => homogentisate	0.00034285	0.000315262	0.000739837	0.000505449	0.00041705
C4-dicarboxylic acid cycle, NADP - malic enzyme type	0.000368314	0.000387059	0.000415028	0.000471896	0.000448668
Xanthinuria	0.000358021	0.000557521	0.000631337	0.000370168	0.000540493
Biosynthesis of vancomycin group antibiotics	0.00104167	0.000843687	0.000744649	0.000439122	0.000470914
Caprolactam degradation	0.000241724	0.000359333	0.000788512	0.000604959	0.000304775
Tropane, piperidine and pyridine alkaloid biosynthesis	0.000677648	0.000842857	0.000632798	0.000459654	0.000439894
Methylmalonic aciduria (MMA)	0.00022981	0.000309984	0.000306478	0.000397001	0.000494963
General L-amino acid transport system	0.000864569	0.000587624	0.000511752	0.00041803	0.000464019
PilS-PilR (type 4 fimbriae synthesis) two-component regulatory system	8.28947e-05	2.28578e-05	0.000494962	0.00041413	0.000466076
Oligopeptide transport system	0.000710703	0.000659653	0.00083777	0.000329905	0.000548253
Catechol ortho-cleavage, catechol => 3-oxoadipate	3.38204e-05	5.91638e-05	5.57533e-05	0.000666916	0.000209674
Erythropoietic porphyria (EP)	0.000288706	0.000324718	0.000465699	0.000386308	0.000483197
Primary immunodeficiency	0.000397782	0.000436551	0.000439042	0.000435819	0.000430259
Glutamate/aspartate transport system	0.000180379	0.000357863	0.000541566	0.000363808	0.000489533
Polycyclic aromatic hydrocarbon degradation	0.000282663	0.000428561	0.000732733	0.000437682	0.000414421
Pertussis	5.8327e-05	7.83946e-05	0.000230542	0.000447307	0.000388819
Nitrate/nitrite transport system	0.000274693	0.000245829	0.000658997	0.000308271	0.000517235
Dipeptide transport system	8.25801e-05	0.000185237	0.000210785	0.000387991	0.000428312
AlgZ-AlgR (alginate production) two-component regulatory system	0.00010647	1.81725e-05	0.000334621	0.00035118	0.000454392
Phenylpropanoid biosynthesis	0.000443676	0.00044163	0.000472783	0.000421887	0.000380916
Ubiquinone biosynthesis, eukaryotes, chorismate => ubiquinone	0.000171996	0.000211804	0.000198403	0.000454721	0.00034633
Sulfonate transport system	2.34297e-05	4.00044e-05	0.000230584	0.000469883	0.000322703
CAM (Crassulacean acid metabolism), light	0.000305023	0.00032959	0.000347602	0.000405889	0.000385193
Ectoine biosynthesis, aspartate => ectoine	0.000358897	0.000370181	0.0003005	0.000489415	0.000295707
TctE-TctD (tricarboxylic acid transport) two-component regulatory system	6.79339e-05	0.000140974	0.000505945	0.000241441	0.000531564
BarA-UvrY (central carbon metabolism) two-component regulatory system	4.19171e-05	0.000113533	3.26542e-05	0.000359646	0.00040991
Dioxin degradation	0.00013454	0.000157528	0.000406654	0.000390178	0.000375204
Cysteine biosynthesis, methionine => cysteine	0.000345703	0.000362768	0.000316893	0.000402773	0.000352383
AICA-ribosiduria	0.000383354	0.00039428	0.000333085	0.000394417	0.000356109
Type I diabetes mellitus	0.000742213	0.000677113	0.00032228	0.000414819	0.000335524
Insulin signaling pathway	0.000320671	0.000243081	0.00054671	0.000395808	0.000330838
Anemia due to disorders of nucleotide metabolism	0.000427148	0.000377488	0.000299169	0.0003633	0.000360888
Spermidine/putrescine transport system	0.00131765	0.00113714	0.000628999	0.000366214	0.000355659
GABAergic synapse	0.000473994	0.000461766	0.000335761	0.000382097	0.000336748
Parkinson's disease	0.000262168	0.000270085	0.000333108	0.000242947	0.000473204
Hereditary spastic paraplegia (SPG)	0.000738425	0.000675308	0.000318976	0.000399366	0.00031544
Hypomyelinating leukodystrophy (HLD)	0.000738277	0.000675308	0.000318976	0.000399366	0.000314883
RegB-RegA (redox response) two-component regulatory system	4.34122e-05	7.70455e-05	0.000210639	0.000276102	0.000435497
Leukoencephalopathy with brain stem and spinal cord involvement and lactate elevation (LBSL)	0.000557773	0.000543334	0.000363168	0.000376491	0.000330499
Pontocerebellar hypoplasia	0.00040043	0.000406617	0.000350637	0.000356983	0.000332512
Tryptophan metabolism, tryptophan => kynurenine => 2-aminomuconate	0.000512855	0.000862254	0.00162996	0.00031776	0.000370681
GABA (gamma-Aminobutyrate) shunt	0.000398895	0.000404391	0.000331859	0.000356421	0.000329978
Glutamatergic synapse	0.00044119	0.000456696	0.000334288	0.000365789	0.000312728
Anemia due to disorders of glycolytic enzymes	0.000448675	0.000447329	0.00030774	0.000315185	0.000361618
Retinitis pigmentosa (RP)	0.000671595	0.000612356	0.000379377	0.000369539	0.000301776
Galactosemia	0.000579697	0.000598583	0.000521404	0.000318787	0.000345194
Malonate semialdehyde pathway, propanoyl-CoA => Acetyl-CoA	0.00042951	0.00046903	0.000442456	0.000365644	0.000297641
Familial adenomatous polyposis	0.00027014	0.000384258	0.000369034	0.00031488	0.000347136
Succinate dehydrogenase, prokaryotes	0.000400617	0.00041986	0.00032374	0.000352904	0.000307555
Naphthalene degradation	0.000166671	0.000161665	0.000313369	0.000417636	0.000223222
Maple syrup urine disease (MSUD)	0.000313974	0.000259837	0.00061256	0.000389368	0.000251177
Primary dystonia	0.000485346	0.000365404	0.00030011	0.000383993	0.000256177
Non-alcoholic fatty liver disease (NAFLD)	0.000231128	0.00025322	0.000305115	0.000231823	0.000408207
Arginine/ornithine transport system	2.38366e-05	0.000113511	0.000186789	0.00020418	0.000434309
Glycerol transport system	0.000737436	0.000423899	0.000263891	0.000248867	0.000388728
Isovaleric acidemia (IVA)	0.000179433	0.000126372	0.000223607	0.000352529	0.000279274
Adipocytokine signaling pathway	0.000408469	0.00031228	0.000517504	0.000304415	0.000323998
Citrullinemia (CTLN)	0.000447598	0.000436612	0.000203571	0.000344473	0.000270332
Apoptosis	0.000139928	0.000103032	0.00031456	0.000299942	0.000314782
Leber congenital amaurosis (LCR)	0.000649223	0.00059931	0.0003147	0.000347763	0.000265758
Congenital systemic glutamine deficiency (CSGD)	0.000430197	0.000449836	0.000263785	0.000331243	0.000267486
Benzoate degradation, benzoate => catechol / methylbenzoate => methylcatechol	9.50494e-06	5.79388e-06	4.08746e-05	0.000471289	0.000118788
Nucleotide sugar biosynthesis, glucose => UDP-glucose	0.000348684	0.000298203	0.000337987	0.000262524	0.000324291
Ribose transport system	0.000346549	0.000565337	0.000555761	0.000248205	0.000338371
Cytochrome bc1 complex respiratory unit	0.000663351	0.000626275	0.000293406	0.000225349	0.000361056
Mitochondrial DNA depletion syndrome (MDS)	0.000496616	0.000507743	0.00029377	0.000314673	0.000271168
Ascorbate biosynthesis, animals, glucose-1P => ascorbate	0.000417285	0.000447949	0.000374343	0.000283446	0.00030092
Lignin biosynthesis, cinnamate => lignin	0.000170219	0.000191257	0.00019135	0.000304815	0.000269205
African trypanosomiasis	0.000133216	0.000139431	0.0003378	0.000309286	0.000260809
Inositol phosphate metabolism, Ins(1,3,4,5)P4 => Ins(1,3,4)P3 => myo-inositol	0.000285697	0.000304248	0.000387819	0.000290197	0.000275017
Methylcobalamin deficiency type G (cblG)	0.00032946	0.000338591	0.000295198	0.000285306	0.000274133
Myopathy with lactic acidosis and sideroblastic anaemia (MLASA)	0.000360803	0.00036328	0.000243867	0.000265779	0.000293483
DctB-DctD (C4-dicarboxylate transport) two-component regulatory system	9.94666e-06	9.37436e-06	6.58932e-05	0.000242204	0.000316005
Adenylosuccinate lyase deficiency	0.00037446	0.000403601	0.000275401	0.00028729	0.000261092
beta-Carotene biosynthesis, GGAP => beta-carotene	0.000715341	0.00044006	0.000400821	0.000215554	0.000330548
Adenine phosphoribosyltransferase deficiency	0.000471219	0.00039884	0.000266428	0.000234241	0.000310659
Other glycan degradation	0.000277846	0.000406967	0.000477729	0.000165777	0.000373023
Cardiac muscle contraction	0.000184258	0.000195462	0.00022653	0.000201212	0.000334635
Ethylbenzene degradation	0.000108423	0.000126526	0.000184243	0.000350812	0.000182804
Reticular dysgenesis	0.000335478	0.00028246	0.00016929	0.000283799	0.000241264
Cytochrome bc1 complex	0.000181558	0.000195217	0.000224488	0.000199895	0.000316882
C5 isoprenoid biosynthesis, mevalonate pathway	0.000173375	0.000183655	0.000433588	0.000310109	0.000205904
Steroid degradation	0.000390283	0.000590775	0.000842975	0.000195173	0.000318715
Argininosuccinic aciduria (ARGINSA)	0.000316274	0.000307605	0.000245666	0.000254891	0.000258038
NarX-NarL (nitrate respiration) two-component regulatory system	2.58423e-05	2.53311e-05	0.000191493	0.000176478	0.000333586
Formaldehyde assimilation, ribulose monophosphate pathway	0.000304816	0.000331857	0.000224191	0.000215404	0.000292788
Alcoholism	3.1941e-05	1.87765e-05	0.000112415	3.14466e-05	0.000475819
Systemic lupus erythematosus	3.96251e-05	2.07519e-05	0.000148037	3.1434e-05	0.000475408
Lesch-Nyhan syndrome	0.000337399	0.000307414	0.000231468	0.000261684	0.000241655
Glucose/mannose transport system	0.000332883	0.000278804	0.000266643	0.000228183	0.000272482
Non-syndromic X-linked mental retardation	0.000326734	0.000234349	0.000441829	0.000240488	0.000259104
Maltose/maltodextrin transport system	0.000203085	0.000145566	0.000244294	0.000228149	0.000271346
beta-Oxidation, acyl-CoA synthesis	0.00032665	0.00023368	0.000441829	0.000237794	0.000259372
KdpD-KdpE (potassium transport) two-component regulatory system	0.000101906	6.64108e-05	0.000674038	0.000197336	0.000295379
Cytochrome c oxidase	0.000281809	0.000291388	0.000438703	0.000165372	0.000325806
Linoleic acid metabolism	7.87624e-05	0.000147744	0.000344999	0.000319976	0.000160181
Arginine transport system	1.93585e-06	1.29586e-06	0	0.000168219	0.000308244
Methanogenesis, CO2 => methane	9.47818e-05	5.54678e-05	0.000126106	0.000129908	0.000344633
Ascorbate degradation, ascorbate => D-xylulose-5P	3.70653e-05	4.06717e-05	0.000108627	0.000156534	0.000316786
Chagas disease (American trypanosomiasis)	6.19928e-05	0.000105364	0.000320294	0.000225148	0.000238828
Lipopolysaccharide transport system	0.000644903	0.000497947	0.000868079	0.000183532	0.000279607
Pyridox(am)ine-5'-phosphate oxidase (PNPO) deficiency	0.000334195	0.000317322	0.000378225	0.000259154	0.000203181
Putative amino-acid transport system	3.34282e-07	2.44819e-06	0	0.000127744	0.000333409
Histidine transport system	4.44946e-07	2.61306e-06	8.55432e-06	0.00032104	0.000138985
Homocystinuria	0.000203739	0.000213162	0.000182092	0.000240603	0.000218461
Adhesin protein transport system	3.26071e-05	5.1856e-05	9.1628e-05	0.00018564	0.000270004
Urocanase deficiency	0.000150177	0.000283706	0.000255864	0.0002594	0.000195135
Pathways in cancer	0.000206555	0.000229854	0.000310438	0.00021442	0.000239964
Methyl-galactoside transport system	7.33352e-07	3.64889e-06	1.76359e-05	0.000137788	0.000314155
Phosphate acetyltransferase-acetate kinase pathway, acetyl-CoA => acetate	4.37605e-05	2.03846e-05	0.000140269	0.000220777	0.000230229
Catechol meta-cleavage, catechol => pyruvate + acetaldehyde	7.03608e-05	0.000113902	0.000269367	0.000199702	0.000250983
CreC-CreB (phosphate regulation) two-component regulatory system	1.01693e-05	1.27998e-05	0.000316479	0.00015234	0.000297571
Assimilatory nitrate reduction, nitrate => ammonia	6.44564e-05	4.36729e-05	0.000280541	0.000228773	0.000219852
Tyrosinemia	0.000130992	0.000142145	0.000345922	0.000262365	0.000184486
Histidinemia	0.000101388	0.000171602	0.000319122	0.000260622	0.000185453
Arts syndrome	0.000259038	0.000241447	0.000179776	0.000255131	0.000189918
Deafness, X-linked	0.000259038	0.000241447	0.000179776	0.000255131	0.000189918
Phosphoribosylpyrophosphate synthetase I superactivity	0.000259038	0.000241447	0.000179776	0.000255131	0.000189918
PRPP biosynthesis, ribose 5P => PRPP	0.000259038	0.000241447	0.000179776	0.000255131	0.000189918
GABA biosynthesis, prokaryotes, putrescine => GABA	7.98307e-05	0.000103968	0.000170748	0.000202534	0.000229214
Viral carcinogenesis	0.000165842	0.000136153	0.000158841	0.000118914	0.000311375
Ethylene biosynthesis, methionine => ethylene	0.000327727	0.000341171	0.000236668	0.000225227	0.000203786
3-Phosphoglycerate dehydrogenase (3-PGDH) deficiency	0.000317678	0.00034888	0.00029198	0.000230789	0.000197663
Thiamine transport system	6.74803e-05	0.000160608	0.000115715	0.000168957	0.000258388
BaeS-BaeR (envelope stress response) two-component regulatory system	3.66914e-06	1.64454e-05	4.99738e-05	0.00034972	7.15016e-05
Biosynthesis of ansamycins	0.000267818	0.000315647	0.000225915	0.000240835	0.000174349
Trans-cinnamate degradation, trans-cinnamate => 2-oxopent-4-enoate + fumarate	0.000133678	0.000108732	0.000239715	0.000261714	0.000152707
Glucuronate pathway (uronate pathway)	0.000556822	0.000531943	0.000276749	0.000211804	0.000199831
Amyotrophic lateral sclerosis (ALS)	9.2868e-05	0.000104635	0.000194273	0.00021426	0.00019708
beta-Lactam resistance	6.63955e-05	5.59607e-05	0.000749722	0.000215974	0.000194064
alpha-Linolenic acid metabolism	7.13434e-05	7.86139e-05	0.000174361	0.00024297	0.000167043
GlrK-GlrR (amino sugar metabolism) two-component regulatory system	1.07005e-05	7.7969e-06	0.000105551	0.000128461	0.000278524
Diseases of the tricarboxylic acid cycle	0.000285417	0.000264274	0.000238089	0.00023295	0.00016751
Putative sorbitol/mannitol transport system	0.000200106	0.000209912	0.00017881	0.000234217	0.000162999
Pentose phosphate pathway, archaea, fructose 6P => ribose 5P	0.000102433	0.000162092	5.26748e-05	0.00013893	0.000258208
PI3K-Akt signaling pathway	0.000188842	0.000217656	0.000293375	0.000189325	0.000207697
Geroderma osteodysplasticum	0.000184722	0.000182662	0.000227746	0.00019016	0.000205614
Lipooligosaccharide transport system	0.000580279	0.000677545	0.000165845	9.43127e-05	0.000298777
Hyper IgM syndromes, autosomal recessive type	0.00010715	0.000184942	0.000208204	0.000196671	0.000194743
Proximal tubule bicarbonate reclamation	0.000199557	0.00021567	0.000263103	0.0001878	0.0001961
Dihydrofolate reductase (DHFR) deficiency	7.27263e-05	9.71936e-05	0.00020783	0.000172681	0.000207831
Sphingolipid metabolism	0.000289966	0.000462924	0.000510723	0.000171849	0.00020625
Alpha-methylacetoacetic aciduria	0.000134377	0.000145988	0.000232314	0.000214392	0.000162063
QseC-QseB (quorum sensing) two-component regulatory system	7.72571e-06	8.83025e-06	8.62548e-05	0.000203593	0.000170291
Formaldehyde assimilation, xylulose monophosphate pathway	0.000182198	0.000175026	0.000129285	0.000208979	0.000164819
Pentose phosphate pathway, oxidative phase, glucose 6P => ribulose 5P	0.000258808	0.000277787	0.000354387	0.000161351	0.000210106
PhoQ-PhoP (magnesium transport) two-component regulatory system	7.818e-06	6.81649e-06	2.2605e-05	0.000161598	0.000207005
Isoquinoline alkaloid biosynthesis	0.000136391	0.000160708	0.000192326	0.000214713	0.000152419
Mineral absorption	0.000105869	1.23704e-05	9.03153e-05	0.000186005	0.000179383
D-2-hydroxyglutaric aciduria (D-2-HGA)	0.000224689	0.00025141	0.000139556	0.00018129	0.000169797
Non-homologous end-joining	0.0001108	3.07312e-05	0.000409086	0.000196927	0.000153925
Glutaric acidemia	0.000161003	0.000189423	0.000216673	0.000187532	0.000162456
Transaldolase (TALDO) deficiency	0.000318278	0.000331139	0.000194334	0.000183502	0.000165987
MicroRNAs in cancer	0.000239793	0.000237631	0.00041927	0.000163596	0.000184147
Lysine/arginine/ornithine transport system	4.44946e-07	2.61306e-06	8.55432e-06	0.000239918	0.000106184
Protein digestion and absorption	8.98399e-05	0.000307779	0.000391833	0.00019249	0.000149971
PTS system, ascorbate-specific II component	3.42928e-05	4.06717e-05	6.82389e-05	0.000106588	0.000231473
Tungstate transport system	0.00017659	0.000285743	0.000375408	0.000132309	0.000197339
Retinol metabolism	6.64751e-05	5.55652e-05	0.000129025	0.000229103	9.96629e-05
Bladder cancer	0.000163403	0.000156014	0.000146595	0.000167226	0.000158717
CpxA-CpxR (envelope stress response) two-component regulatory system	6.73874e-06	1.52667e-05	3.65554e-05	9.4156e-05	0.000226528
Polyamine biosynthesis, arginine => ornithine => putrescine	8.81941e-05	0.000113796	0.000209433	0.00015312	0.000165627
Carbohydrate digestion and absorption	1.70664e-05	2.24876e-06	4.57962e-05	0.000131243	0.000182721
C4-dicarboxylic acid cycle, phosphoenolpyruvate carboxykinase type	0.000107399	0.000109445	0.000141868	0.000178353	0.000134556
Ribosome, eukaryotes	6.92789e-05	7.98897e-05	0.000280108	6.74199e-05	0.000244649
Uronic acid metabolism	0.000419136	0.000426421	0.000408289	0.000116657	0.000191394
Homoprotocatechuate degradation, homoprotocatechuate => 2-oxohept-3-enedioate	0.000131329	0.000176252	0.000425638	0.000120413	0.000186691
PTS system, cellobiose-specific II component	1.74763e-07	1.71664e-06	0	0.000121298	0.000185385
CAM (Crassulacean acid metabolism), dark	0.000211958	0.000202611	0.000170918	0.000169167	0.000135098
Congenital disorders of glycosylation (CDG) type I	0.000568907	0.000505142	0.000613387	0.000151601	0.00014435
Disorders of fatty-acid oxidation	0.000182067	0.00020777	0.000329329	0.000173597	0.000120448
Jasmonic acid biosynthesis	7.0525e-05	7.74895e-05	0.000113106	0.000173596	0.000120106
Photosystem II	0.000904424	7.44222e-05	0	0.000104048	0.000188779
Raffinose/stachyose/melibiose transport system	0.000328425	0.000334208	0.000137114	0.000100088	0.000187919
C1-unit interconversion, eukaryotes	0.000215704	0.000209239	0.000116758	0.000156664	0.000130338
Glycerol kinase deficiency (GKD)	0.000232661	0.00024016	0.000363651	0.000144759	0.000142203
Phosphoserine aminotransferase (PSAT) deficiency	0.000172899	0.000198131	0.000125328	0.000146874	0.000137483
Bisphenol degradation	5.88031e-05	7.49622e-05	0.000187311	0.000154528	0.000121728
Semi-phosphorylative Entner-Doudoroff pathway, gluconate => glyceraldehyde-3P + pyruvate	0.000371966	0.000222302	0.000171499	0.000102296	0.000162955
GABA biosynthesis, eukaryotes, putrescine => GABA	7.81212e-05	0.000127943	0.000228885	0.000138757	0.000126437
L-Arabinose transport system	1.04693e-05	1.8264e-05	2.56513e-05	7.97488e-05	0.000185209
Propionic acidemia	0.000128159	0.000176878	0.000161981	0.00012704	0.000137863
Antigen processing and presentation	0.000135147	0.000161944	0.00016025	0.000123043	0.000141198
Estrogen signaling pathway	0.000132147	0.00016578	0.000154761	0.000122223	0.000140132
FlrB-FlrC (polar flagellar synthesis) two-component regulatory system	6.6087e-05	2.22943e-05	0.000134106	8.91761e-05	0.000172021
ChvG-ChvI (acidity sensing) two-component regulatory system	6.21793e-05	9.47411e-05	9.07321e-05	0.000182087	7.89637e-05
Meiosis - yeast	0.000288495	0.00010729	0.000243139	4.571e-05	0.000214673
NOD-like receptor signaling pathway	0.000104594	0.000133491	0.000151737	0.000125692	0.000133643
D-Xylose transport system	0.000536348	0.000592014	5.70807e-05	0.000154779	0.000103825
Leber optic atrophy	9.09817e-05	8.51859e-05	0.000103477	9.77451e-05	0.000160759
Progesterone-mediated oocyte maturation	0.000104997	0.000133797	0.000155904	0.000121664	0.000135312
Ornithine transcarbamylase deficiency	0.000147829	0.000154567	0.000108642	0.000108687	0.000146128
3-Hydroxy-3-methylglutaryl-CoA lyase deficiency	9.63913e-05	8.03341e-05	0.000162107	0.000116678	0.000134833
Primary bile acid biosynthesis	0.000168303	9.39903e-05	9.92821e-05	0.000126241	0.000125093
CckA-CtrA/CpdR (cell cycle control) two-component regulatory system	3.86073e-05	5.80894e-05	0.000106882	0.000179829	6.62969e-05
ArcB-ArcA (anoxic redox control) two-component regulatory system	7.37302e-07	8.27901e-07	3.58483e-06	8.38351e-05	0.000161905
Renal cell carcinoma	0.000140566	0.000108087	0.000174447	0.000140438	9.88526e-05
NtrY-NtrX (nitrogen regulation) two-component regulatory system	9.82649e-05	7.74303e-05	0.00023221	0.000166722	6.972e-05
Cystine transport system	6.89355e-06	8.41239e-06	1.45673e-05	8.52583e-05	0.000149957
Type II diabetes mellitus	0.000150712	0.000122657	0.00012801	0.000105499	0.000128713
Steroid hormone biosynthesis	0.000116487	0.000368086	0.000556658	0.000122438	0.000110457
RaxAB-RaxC type I secretion system	3.28306e-05	4.41121e-05	0.000143873	9.7292e-05	0.000134917
AlgE-type Mannuronan C-5-Epimerase transport system	4.2075e-05	4.10957e-05	7.93474e-05	9.66e-05	0.00013516
Pertussis pathogenicity signature 2, T1SS	4.10185e-05	4.85866e-05	0.000156498	9.47635e-05	0.000135306
Mandibuloacral dysplasia	0.000175644	0.00017477	0.000164638	4.80751e-05	0.000179789
Restrictive dermopathy	0.000175644	0.00017477	0.000164638	4.80751e-05	0.000179789
N-Glycan biosynthesis	0.000501803	0.000452679	0.000612603	0.000117176	0.000110575
Acute alcohol sensitivity	7.61126e-05	0.000121715	0.000159521	0.000115776	0.000111779
Sjogren-Larsson syndrome	7.61126e-05	0.000121715	0.000159521	0.000115776	0.000111779
alpha-Hemolysin/cyclolysin transport system	4.04854e-05	4.67036e-05	0.000133096	9.30249e-05	0.000133366
V-type ATPase, prokaryotes	9.52101e-06	1.91483e-05	5.07936e-05	0.000202727	1.98785e-05
Capsular polysaccharide transport system	2.01581e-05	1.2321e-05	9.72004e-05	9.4052e-05	0.000123168
arabinogalactan oligomer/maltooligosaccharide transport system	0.000364027	0.000278487	0.00018722	9.88943e-05	0.000113163
Staphylococcus aureus infection	7.4889e-06	1.37518e-05	7.722e-05	8.88643e-05	0.00012141
Ribose 5-phosphate isomerase (RPI) deficiency	6.68902e-05	6.91291e-05	4.73015e-05	9.12525e-05	0.000116985
Acatalasia	7.60059e-06	6.68355e-06	7.00018e-05	0.000121462	8.53936e-05
RTX toxin transport system	3.01226e-05	3.42007e-05	7.93474e-05	8.81715e-05	0.000116115
Acylglycerol degradation	1.8637e-05	6.60015e-06	5.35052e-05	0.000130973	7.19676e-05
Tyrosine biosynthesis, prephanate => pretyrosine => tyrosine	5.97015e-05	4.60443e-05	9.61893e-05	0.000115327	8.74969e-05
C4-dicarboxylic acid cycle, NAD - malic enzyme type	0.000161766	0.000163006	0.000137973	0.000118869	8.33776e-05
Calcification of joints and arteries	9.16702e-05	9.50282e-05	0.00012988	7.95012e-05	0.000119624
NarQ-NarP (nitrate respiration) two-component regulatory system	9.06577e-07	0	0	6.75211e-05	0.00013137
Taurine transport system	2.81885e-05	0.000104938	3.72493e-05	8.56921e-05	0.000111584
Nickel transport system	0.000275381	0.000110407	7.23253e-05	9.04248e-05	0.000101474
Secondary bile acid biosynthesis	0.00013938	4.61295e-05	3.12038e-05	8.44405e-05	0.000106107
[truncated: 885 more rows]
